# Supplementary material for: Structure of the M. tuberculosis DnaK−GrpE complex reveals how key DnaK roles are controlled
Source: Nat Commun. 2024 Jan 22;15:660. doi: 10.1038/s41467-024-44933-9 (PMC10803776; doi:10.1038/s41467-024-44933-9)
Supplement: Supplementary file 4 — Supplementary Data 1 [file 41467_2024_44933_MOESM4_ESM.xlsx]

## Sheet: Sheet1
Strain Name	Genotype	Details of construction
OminiMax	F′[proAB+ lacIq lacZΔM15 Tn10(TetR) Δ(ccdAB)] mcrA Δ(mrr-hsdRMS-mcrBC) φ80(lacZ)ΔM15 Δ(lacZYA-argF)U169 endA1 recA1 glnV44 thi-1 gyrA96(NalR) relA1 tonA panD	Novagen
BL21(DE3)	F– ompT gal dcm lon hsdSB(rB–mB–) λ(DE3 [lacI lacUV5-T7p07 ind1 sam7 nin5]) [malB+]K-12(λS)	Novagen
DH5a	F− ϕ80dlacZΔM15 Δ(lacZYA-argF)U169 deoR recA1 endA1 hsdR17(rK− mK+) phoA supE44 λ thi-1 gyrA96 relA1	Gibco, BRL
MGM6059	ΔdnaK attB::dnaK-twinstrep kan	Fay, A., and Glickman, M. S. (2014) An Essential Nonredundant Role for Mycobacterial DnaK in Native Protein Folding. PLOS Genetics 10, e1004516
MGM7526	ΔgrpE attB::PdnaK-grpE kan	Fay, A., and Glickman, M. S. (2014) An Essential Nonredundant Role for Mycobacterial DnaK in Native Protein Folding. PLOS Genetics 10, e1004516
MPSM028	attB:PdnaK- mCitrine kan pmsg419 (hyg)	MC2155 co-transformed with pAJF419 and pPSM019
MPSM029	attB:PdnaK- mCitrine kan pAJF499 (TetOn Ms grpE hyg)	MC2155 co-transformed with pAJF499 and pPSM019
MPSM030	attB:PdnaK- mCitrine kan pAJF1351 (TetOn Mtb ALFA-grpE hyg)	MC2155 co-transformed with pAJF1351 and pPSM019
MPSM031	attB:PdnaK- mCitrine kan pAJF1351 (TetOn Mtb ALFA-grpE(R64A N71A R73A K74A R75A R78A D110A P115A S160A R169A H181A) hyg)	MC2155 co-transformed with pAJF1352 and pPSM019
MPSM032	attB:PdnaK- mCitrine kan pAJF1351 (TetOn Mtb ALFA-grpE(R64A N71A R73A R75A R78A) hyg)	MC2155 co-transformed with pAJF1353 and pPSM019
MPSM033	attB:PdnaK- mCitrine kan pAJF1351 (TetOn Mtb ALFA-grpE(D110A P115A) hyg)	MC2155 co-transformed with pAJF1354 and pPSM019
MPSM034	attB:PdnaK- mCitrine kan pAJF1351 (TetOn Mtb ALFA-grpE(S160A R169A H181A) hyg)	MC2155 co-transformed with pAJF1355 and pPSM019
MGM7591	attB(L5)::strepR attB(Giles)::dnaK (Msmeg_0709) CRISPRi hygR	MC2155 co-transformed with pDB60 and pAJF1356
MGM7592	attB(L5)::Mtb dnaK- grpE-dnaJ1-hspR strepR attB(Giles)::dnaK (Msmeg_0709) CRISPRi hygR	MC2155 co-transformed with pAJF821 and pAJF1356
MGM7593	attB(L5)::Mtb ALFAdnaK- grpE-dnaJ1-hspR strepR attB(Giles)::dnaK (Msmeg_0709) CRISPRi hygR	MC2155 co-transformed with pPSM001 and pAJF1356
MGM7594	attB(L5)::Mtb ALFAdnaK(E236A Y257A E359A D362A E287A T390A T394A K395A)- grpE-dnaJ1-hspR strepR attB(Giles)::dnaK (Msmeg_0709) CRISPRi hygR	MC2155 co-transformed with pPSM009 and pAJF1356
MGM7595	attB(L5)::Mtb ALFAdnaK(Y106A L107A)- grpE-dnaJ1-hspR strepR attB(Giles)::dnaK (Msmeg_0709) CRISPRi hygR	MC2155 co-transformed with pPSM010 and pAJF1356
MGM7596	attB(L5)::Mtb ALFAdnaK(E236A Y257A)- grpE-dnaJ1-hspR strepR attB(Giles)::dnaK (Msmeg_0709) CRISPRi hygR	MC2155 co-transformed with pPSM011 and pAJF1356
MGM7597	attB(L5)::Mtb ALFAdnaK(E387A T390A T394A K395A)- grpE-dnaJ1-hspR strepR attB(Giles)::dnaK (Msmeg_0709) CRISPRi hygR	MC2155 co-transformed with pPSM012 and pAJF1356
MGM7598	attB(L5)::Mtb ALFAdnaK(E359A D362A)- grpE-dnaJ1-hspR strepR attB(Giles)::dnaK (Msmeg_0709) CRISPRi hygR	MC2155 co-transformed with pPSM013 and pAJF1356
MGM7605	attB(L5)::Mtb dnaK-grpEALFA-dnaJ1-hspR strepR attB(Giles)::dnaK (Msmeg_0709) CRISPRi hygR	MC2155 co-transformed with pPSM003 and pAJF1356
MGM7606	attB(L5)::Mtb dnaK-grpEALFA(R64A N71A R73A K74A R75A R78A D110A P115A S160A R169A H181A)-dnaJ1-hspR strepR attB(Giles)::dnaK (Msmeg_0709) CRISPRi hygR	MC2155 co-transformed with pAJF1359 and pAJF1356
MGM7607	attB(L5)::Mtb dnaK-grpEALFA(R64A N71A R73A R75A)-dnaJ1-hspR strepR attB(Giles)::dnaK (Msmeg_0709) CRISPRi hygR	MC2155 co-transformed with pAJF1360 and pAJF1356
MGM7608	attB(L5)::Mtb dnaK-grpEALFA(D110A P115A)-dnaJ1-hspR strepR attB(Giles)::dnaK (Msmeg_0709) CRISPRi hygR	MC2155 co-transformed with pAJF1361 and pAJF1356
MGM7609	attB(L5)::Mtb dnaK-grpEALFA(S160A R169A H181A)-dnaJ1-hspR strepR attB(Giles)::dnaK (Msmeg_0709) CRISPRi hygR	MC2155 co-transformed with pAJF1362 and pAJF1356
