# Supplementary material for: Structure of the M. tuberculosis DnaK−GrpE complex reveals how key DnaK roles are controlled
Source: Nat Commun. 2024 Jan 22;15:660. doi: 10.1038/s41467-024-44933-9 (PMC10803776; doi:10.1038/s41467-024-44933-9)
Supplement: Supplementary file 5 — Supplementary Data 2 [file 41467_2024_44933_MOESM5_ESM.xlsx]

## Sheet: Sheet1
Plasmid Name	Relevant details	Details of construction
pET-HisSUMO	AmpR; for production of C-terminal His6 epitope-tagged protein	Novagen
pET-HisSUMO-dnaK	AmpR; for overexpression of His6SUMO-dnaK	Lupoli, T. J., Fay, A., Adura, C., Glickman, M. S., and Nathan, C. F. (2016) Reconstitution of a Mycobacterium tuberculosis proteostasis network highlights essential cofactor interactions with chaperone DnaK. Proceedings of the National Academy of Sciences 113, E7947
pET-HisSUMO-grpE	AmpR; for overexpression of His6SUMO-grpE	Lupoli, T. J., Fay, A., Adura, C., Glickman, M. S., and Nathan, C. F. (2016) Reconstitution of a Mycobacterium tuberculosis proteostasis network highlights essential cofactor interactions with chaperone DnaK. Proceedings of the National Academy of Sciences 113, E7947
pET-HisSUMO-dnaJ2	AmpR; for overexpression of His6SUMO-dnaJ2	Lupoli, T. J., Fay, A., Adura, C., Glickman, M. S., and Nathan, C. F. (2016) Reconstitution of a Mycobacterium tuberculosis proteostasis network highlights essential cofactor interactions with chaperone DnaK. Proceedings of the National Academy of Sciences 113, E7947
pAJF1351	PTb21-tetR(sB) Pmyc1-tetO- ALFA-Mtb grpE hyg oriM	in-fusion reaction of pmsg419 linearized with ClaI and Mtb grpE (oAF2745/2746 pPSM019)
pAJF1352	PTb21-tetR(sB) Pmyc1-tetO- ALFA-Mtb grpE(R64A N71A R73A K74A R75A R78A D110A P115A S160A R169A H181A) hyg oriM	in-fusion reaction of pmsg419 linearized with ClaI and Mtb grpE (oAF2745/2746 pPSM015)
pAJF1353	PTb21-tetR(sB) Pmyc1-tetO- ALFA-Mtb grpE(R64A N71A R73A K74A R75A R78A) hyg oriM	in-fusion reaction of pmsg419 linearized with ClaI and Mtb grpE (oAF2745/2746 pPSM016)
pAJF1354	PTb21-tetR(sB) Pmyc1-tetO- ALFA-Mtb grpE(D110A P115A) hyg oriM	in-fusion reaction of pmsg419 linearized with ClaI and Mtb grpE (oAF2745/2746 pPSM017)
pAJF1355	PTb21-tetR(sB) Pmyc1-tetO- ALFA-Mtb grpE(S160A R169A H181A) hyg oriM	in-fusion reaction of pmsg419 linearized with ClaI and Mtb grpE (oAF2745/2746 pPSM018)
pAJF1356	CRISPR knockdown for Msmeg dnaK (hygR, Giles integration)	T4 ligation of pAJF838 cut with SpeI/EcoRV and pDVD022 (hygR and attP:int) XbaI/DraI
pAJF1359	attP:Mtb dnaK- grpE(R64A N71A R73A K74A R75A R78A D110A P115A S160A R169A H181A)ALFA-dnaJ1-hspR strep	in-fusion reaction of pPSM003 linearized with oAF2747/2748 and grpE fragment from pPSM014 with oAF2756/2761
pAJF1360	attP:Mtb dnaK- grpE(R64A N71A R73A K74A R75A R78A)ALFA-dnaJ1-hspR strep	in-fusion reaction of pPSM003 linearized with oAF2747/2748 and grpE fragment from pPSM016 with oAF2756/2761
pAJF1361	attP:Mtb dnaK- grpE(D110A P115A)ALFA-dnaJ1-hspR strep	in-fusion reaction of pPSM003 linearized with oAF2747/2748 and grpE fragment from pPSM017 with oAF2756/2761
pAJF1362	attP:Mtb dnaK- grpE(S160A R169A H181A)ALFA-dnaJ1-hspR strep	in-fusion reaction of pPSM003 linearized with oAF2747/2748 and grpE fragment from pPSM018 with oAF2756/2761
pAJF499	PTb21-tetR(sB) Pmyc1-tetO- grpE-STII hyg oriM	Fay and Glickman 2014
pAJF821	attP:Mtb dnaK-grpE-dnaJ1-hspR strep	in-fusion reaction of Mtb dnaK-hspR (oAF1463/1464, Mtb gDNA) and pDB60 linearized with EcoRI-HF/EcoRV-HF
pAJF838	CRISPR knockdown for Msmeg dnaK (kanR, oriM)	Annealed oligos oAF1499/1500 ligated to pJR962 cut with BsmBI
pDB60	attP::strep	lab stock
pJR962	CRISPRi plasmid	Rock, J. M., Hopkins, F. F., Chavez, A., Diallo, M., Chase, M. R., Gerrick, E. R., Pritchard, J. R., Church, G. M., Rubin, E. J., Sassetti, C. M., Schnappinger, D., and Fortune, S. M. (2017) Programmable transcriptional repression in mycobacteria using an orthogonal CRISPR interference platform. Nature Microbiology 2, 16274
pmsg419	PTb21-tetR(sB) Pmyc1-tetO hyg oriM	lab stock
pPSM001	attP:Mtb ALFAdnaK-grpE-dnaJ1-hspR strep	in-fusion reaction of pAJF821 linearized with oAF2713/2714
pPSM002	attP:Mtb dnaK- ALFAgrpE-dnaJ1-hspR strep	in-fusion reaction of pAJF821 linearized with oAF2715/2716
pPSM003	attP:Mtb dnaK- grpEALFA-dnaJ1-hspR strep	in-fusion reaction of pAJF821 linearized with oAF2717/2718
pPSM007	attP:Mtb dnaK(E236A Y257A E359A D362A E287A T390A T394A K395A)-grpE-dnaJ1-hspR strep	in-fusion reaction of pAJF821 linearized with oAF2701/2702 and dnaK alanine mutations gBlock ordered 07/18/2022
pPSM008	attP:Mtb dnaK(Y106A L107A)-grpE-dnaJ1-hspR strep	in-fusion reaction of 5’ Mtb dnaK (306knfwd/oAF270 on pAJF821, 3’ Mtb dnaK 2699/2703 on pAJF821), and pDB60 linearized with XbaI/HpaI
pPSM009	attP:Mtb ALFAdnaK(E236A Y257A E359A D362A E387A T390A T394A K395A)-grpE-dnaJ1-hspR strep	in-fusion reaction of pPSM007 linearized with oAF2713/2714
pPSM010	attP:Mtb ALFAdnaK(Y106A L107A)-grpE-dnaJ1-hspR strep	in-fusion reaction of pPSM008 linearized with oAF2713/2714
pPSM011	attP:Mtb ALFAdnaK- (E236-Y257)-grpE-dnaJ1-hspR strep	in-fusion reaction of pPSM007 linearized with oAF237/40 and pPSM001 linearized with 2738/39
pPSM012	attP:Mtb ALFAdnaK(E387A T390A T394A K395A) -grpE-dnaJ1-hspR strep	in-fusion reaction of pPSM001 linearized with oAF2738/2739 and dnaK mutant fragment (pPSM007, oAF2737/2740)
pPSM013	attP:Mtb ALFAdnaK( E359A D362A) -grpE-dnaJ1-hspR strep	in-fusion reaction if pPSM001 linearized with oAF2740/2741 and dnaK mutant fragment (pPSM007, oAF2739/2742)
pPSM014	attP:Mtb dnaK- ALFAgrpE(R64A N71A R73A K74A R75A R78A D110A P115A S160A R169A H181A)-dnaJ1-hspR strep	in-fusion reaction of pPSM002 linearized with oAF2747/2748 and grpE mutant gBlock
pPSM016	attP:Mtb dnaK- ALFAgrpE(R64A N71A R73A K74A R75A R78A)-dnaJ1-hspR strep	in-fusion reaction of pPSM002 linearized with oAF2758/2747 and fragment from pPSM014 with 2756/2757
pPSM017	attP:Mtb dnaK- ALFAgrpE(D110A P115A) -dnaJ1-hspR strep	in-fusion reaction of pPSM002 linearized with oAF2757/2760 and fragment from pPSM014 with 2758/2759
pPSM018	attP:Mtb dnaK- ALFAgrpE(160A R169A H181A) -dnaJ1-hspR strep	in-fusion reaction of pPSM002 linearized with oAF2759/2748 and fragment from pPSM014 with 2760/2761
pPSM019	attP:PdnaK-mCitrine kan	in-fusion reaction pAJF266 linearized with NcoI and mCitrine (oAF1431/2331)
