# Supplementary material for: Structure of the M. tuberculosis DnaK−GrpE complex reveals how key DnaK roles are controlled
Source: Nat Commun. 2024 Jan 22;15:660. doi: 10.1038/s41467-024-44933-9 (PMC10803776; doi:10.1038/s41467-024-44933-9)
Supplement: Supplementary file 6 — Supplementary Data 3 [file 41467_2024_44933_MOESM6_ESM.xlsx]

## Sheet: Sheet1
Oligo Name	5’-3’ sequence
GrpE_60-80_Fr	CGA GCT GAC CGC CGA TCT GCA AGC GGT GCA GGC CGA CTT CGC CGC ATA CGC AGC AGC GGC GTT GGC GGA TCA GCA GGC GGC CGC TGA
GrpE_60-80_Rv	TCA GCG GCC GCC TGC TGA TCC GCC AAC GCC GCT GCT GCG TAT GCG GCG AAG TCG GCC TGC ACC GCT TGC AGA TCG GCG GTC AGC TCG
GrpE_60-80_plas_Fr	GAT CAG CAG GCG GCC GCT GAC CGA GCC AAG GCC AG
GrpE_60-80_plas_Rv	GCA GAT CGG CGG TCA GCT CGG CGA CCT TGT CTT CG
GrpE_100-120_Fr	GGG TGT ACT GGA CGA TCT CGA GCG GGC GCG CAA GCA CGG CGC ATT GGA GTC GGG TGC ACT GAA GTC GGT CGC CGA CAA GCT AGA CA
GrpE_100-120_Rv	TGT CTA GCT TGT CGG CGA CCG ACT TCA GTG CAC CCG ACT CCA ATG CGC CGT GCT TGC GCG CCC GCT CGA GAT CGT CCA GTA CAC CC
GrpE_100-120_plas_Fr	GGT CGC CGA CAA GCT AGA CAG CGC GTT GAC CGG GC
GrpE_100-120_plas_Rv	CGA GAT CGT CCA GTA CAC CCA GCA ATT GGC TGA CA
GrpE_160-180_Fr	GGC GAC GGC GGG CAG GGG GCA AAG CCG GTA ATC GGC ACC GTC ATG GCG CAG GGC TAC CAA CTG GGT GAG CAG GTG CTG CGG GCA GCC TTG GTC GGC GTC GTC
GrpE_160-180_Rv	GAC GAC GCC GAC CAA GGC TGC CCG CAG CAC CTG CTC ACC CAG TTG GTA GCC CTG CGC CAT GAC GGT GCC GAT TAC CGG CTT TGC CCC CTG CCC GCC GTC GCC
GrpE_160-180_plas_Fr	GCC TTG GTC GGC GTC GTC GAC ACG GTG GTC GTC GA
GrpE_160-180_plas_Rv	CCC CTG CCC GCC GTC GCC CTC GTG TTG CAC CGC TT
DnaK_100-113_Fr	CCG CAT TCT GAT GAA GCT GAA GCG CGA CGC CGA GGC CGC AGC AGG TGA GGA CAT TAC CGA CGC GGT TAT CAC GAC GCC CG
DnaK_100-113_Rv	CGG GCG TCG TGA TAA CCG CGT CGG TAA TGT CCT CAC CTG CTG CGG CCT CGG CGT CGC GCT TCA GCT TCA TCA GAA TGC GG
DnaK_100-113_plas_Fr	CGG TTA TCA CGA CGC CCG CCT ACT TCA ATG ACG CC
DnaK_100-113_plas_Rv	AGC TTC ATC AGA ATG CGG GCG CTG ATC TCC GGC GC
DnaK_236-257_Fr	GCG ATG CAG CGG CTG CGG GCA GCC GCC GAG AAG GCA AAG ATC GAG CTG AGT TCG AGT CAG TCC ACC TCG ATC AAC CTG CCC GCA ATC ACC GTC GAC GCC GAC
DnaK_236-257_Rv	GTC GGC GTC GAC GGT GAT TGC GGG CAG GTT GAT CGA GGT GGA CTG ACT CGA ACT CAG CTC GAT CTT TGC CTT CTC GGC GGC TGC CCG CAG CCG CTG CAT CGC
DnaK_236-257_plas_Fr	ATC ACC GTC GAC GCC GAC AAG AAC CCG TTG TTC TT
DnaK_236-257_plas_Rv	CCG CAG CCG CTG CAT CGC CAT CTT GTC CTT GGT CA
DnaK_354-367_Fr	GGG AGC CGC TCT GCA GGC CGG CGT CCT CAA GGG CGC AGT GAA AGC AGT TCT GCT GCT TGA TGT TAC CCC GCT GAG CCT GG
DnaK_354-367_Rv	CCA GGC TCA GCG GGG TAA CAT CAA GCA GCA GAA CTG CTT TCA CTG CGC CCT TGA GGA CGC CGG CCT GCA GAG CGG CTC CC
DnaK_354-367_plas_Fr	TGT TAC CCC GCT GAG CCT GGG TAT CGA GAC CAA GG
DnaK_354-367_plas_Rv	GCC TGC AGA GCG GCT CCC ACC GCG ACA ACC TCA TC
DnaK_383-398_Fr	GAC CAA GGG CGG GGT GAT GAC CAG GCT CAT CGC ACG CAA CGC AAC GAT CCC CGC AGC ACG GTC GGA GAC TTT CAC CAC CGC CGA CG
DnaK_383-398_Rv	CGT CGG CGG TGG TGA AAG TCT CCG ACC GTG CTG CGG GGA TCG TTG CGT TGC GTG CGA TGA GCC TGG TCA TCA CCC CGC CCT TGG TC
DnaK_383-398_plas_Fr	GAC TTT CAC CAC CGC CGA CGA CAA CCA ACC GTC GG
DnaK_383-398_plas_Rv	TCA TCA CCC CGC CCT TGG TCT CGA TAC CCA GGC TC
oAF1463	CAGATCTTTAAATCTAGaagtcggtcaagctggc
oAF1464	GTCGACATCGATAAGCTTtcaccggcgcggtttcc
oAF2714	GAGGAACTGCGGCGTCGGCTCACGGAGCCAgctcgtgcggtcgggatc
oAF2715	ACGCCGCAGTTCCTCCTCCAACCGGCTTGGGCTcacttggcctcccggccgtc
oAF2716	GGAGGAACTGCGGCGTCGGCTCACGGAGCCAacggacggaaatcaaaagc
oAF2717	ACGCCGCAGTTCCTCCTCCAACCGGCTTGGactgcccgacggttctgattc
oAF2718	GGAGGAACTGCGGCGTCGGCTCACGGAGCCAtaacaacaaaagagg
oAF2699	cgaggccGCcGCcggtgaggacattac
oAF2700	tcaccgGCgGCggcctcggcgtcgcgcttc
oAF2701	ctcggcggcCGcccgcagccgctgcatc
oAF2702	gcggtcggagactttca
oAF2737	gacttgggtggtggcac
oAF2738	GTG CCA CCA CCC AAG TC
oAF2739	ggagatcgatcacgttg
oAF2740	CAACGTGATCGATCTCC
oAF2741	ctgagcctgggtatcgag
oAF2742	CTC GAT ACC CAG GCT CAG
oAF2743	cacgatccgaatccagg
oAF2744	CCT GGA TTC GGA TCG TG
oAF2745	gcagaaaggaggccatatgAGCCCAAGCCGGTTGGAGGAG
oAF2746	ctcgaggtcgacggtatcgttaactgcccgacggttctg
oAF2747	ttgcagatcggcggtcagctcggcgac
oAF2748	gtcggcgtcgtcgacacggtggtcgtcgac
oAF2756	acaccgaagacaaggtc
oAF2757	cgctcgagatcgtccag
oAF2758	ctggacgatctcgagcg
oAF2759	ctcgtgttgcaccgcttc
oAF2760	gaagcggtgcaacacgag
oAF2761	gtcgtcgactgactccag
oAF1431	cgtcgacatcgataagcTTACTTGTACAGCTCGTCCAT
oAF2331	CTATCAGGAGGCAAGACCATGGTGAGCAAGGGCGAGG
mutated sequences	5’ – 3’ sequence
Mtb dnaK mutations	GCGGGCGGCCGCCGAGAAGGCAAAGATCGAGCTGAGTTCGAGTCAGTCCACCTCGATCAACCTGCCCGCCATCACCGTCGACGCCGACAAGAACCCGTTGTTCTTAGACGAGCAGCTGACCCGCGCGGAGTTCCAACGGATCACTCAGGACCTGCTGGACCGCACTCGCAAGCCGTTCCAGTCGGTGATCGCTGACACCGGCATTTCGGTGTCGGAGATCGATCACGTTGTGCTCGTGGGTGGTTCGACCCGGATGCCCGCGGTGACCGATCTGGTCAAGGAACTCACCGGCGGCAAGGAACCCAACAAGGGCGTCAACCCCGATGAGGTTGTCGCGGTGGGAGCCGCTCTGCAGGCCGGCGTCCTCAAGGGCGCGGTGAAAGCCGTTCTGCTGCTTGA…
Mtb grpE mutations	ATTAAGACAAGGTCGCCGAGCTGACCGCCGATCTGCAAGCCGTGCAGGCCGACTTCGCCGCCTACGCTGCGGCGGCGTTGGCTGATCAGCAGGCGGCCGCTGACCGAGCCAAGGCCAGCGTTGTCAGCCAATTGCTGGGTGTACTGGACGATCTCGAGCGGGCGCGCAAGCACGGCGCGTTGGAGTCGGGTGCTCTGAAGTCGGTCGCCGACAAGCTAGACAGCGCGTTGACCGGGCTGGGTCTGGTGGCGTTCGGTGCCGAGGGCGAGGATTTCGACCCCGTGCTGCACGAAGCGGTGCAACACGAGGGCGACGGCGGGCAGGGGGCCAAGCCGGTAATCGGCACCGTCATGGCGCAGGGCTACCAACTGGGTGAGCAGGTGCTGCGGGCCGCCTTGG…
