# Supplementary material for: Structure of the M. tuberculosis DnaK−GrpE complex reveals how key DnaK roles are controlled
Source: Nat Commun. 2024 Jan 22;15:660. doi: 10.1038/s41467-024-44933-9 (PMC10803776; doi:10.1038/s41467-024-44933-9)
Supplement: Supplementary file 7 — Supplementary Data 4 [file 41467_2024_44933_MOESM7_ESM.xlsx]

## Sheet: Sheet1
	DnaK-GrpE composite map	DnaK-GrpE original map	DnaK SBD focus-refined map
	(EMDB-29912)	(EMDB-29913)	(EMDB-29914)
	(PDB 8GB3)
Data collection and processing
Magnification	105,000x	105,000x	105,000x
Voltage (kV)	300	300	300
Electron exposure (e–/Å2)	66	66	66
Defocus range (μm)	1.0-2.0	1.0-2.0	1.0-2.0
Pixel size (Å)	0.828	0.828	0.828
Symmetry imposed	C1	C1	C1
Initial particle images (no.)	360199	360199	360199
Final particle images (no.)	240737	240737	240737
Map resolution (Å)	3.7	3.7	5.8
FSC threshold	0.143	0.143	0.143
Map resolution range (Å)	3.2-56.1	3.2-56.1	5.7-9.8
Refinement
Initial model used (PDB code)	4ANI
Model resolution (Å)	4.1
FSC threshold	0.5
Model resolution range (Å)	3.2-56.1
Map sharpening B factor (Å2)	-152.6
Model composition
Non-hydrogen atoms	5536
Protein residues	735
Ligands	0
B factors (Å2)
Protein	105.02
Ligand	-
R.m.s. deviations
Bond lengths (Å)	0.003
Bond angles (°)	0.522
Validation
MolProbity score	2.62
Clashscore	15.48
Poor rotamers (%)	4.31
Ramachandran plot
Favored (%)	93.08
Allowed (%)	6.92
Disallowed (%)	0
