# Supplementary material for: Structure of the M. tuberculosis DnaK−GrpE complex reveals how key DnaK roles are controlled
Source: Nat Commun. 2024 Jan 22;15:660. doi: 10.1038/s41467-024-44933-9 (PMC10803776; doi:10.1038/s41467-024-44933-9)
Supplement: Supplementary file 8 — Supplementary Data 5 [file 41467_2024_44933_MOESM8_ESM.xlsx]

## Sheet: Transition List
Compound Method			Quantifier Ion			Qualifier Ion
Name	RT	Ion Polarity	Transition	Collision Energy	Fragmentor	Transition	Collision Energy	Fragmentor
Peptide_NRLLLTG	0.97945	Negative	784.0 -> 303.0	20	135	784.0 -> 343.0	20	135
Adenine	2.25583	Negative	134.0 -> 107.0	18	118	134.0 -> 92.1	20	118
Adenosine	4.59818	Negative	266.0 -> 107.0	44	122	266.0 -> 134.0	10	72
Adenosine-5'-monophosphate	6.75547	Negative	346.0 -> 79.0	38	146	346.0 -> 97.0	24	146
Adenosine-5'-diphosphate	7.73008	Negative	426.0 -> 328.0	16	56	426.0 -> 159.0	28	56
Adenosine-5'-triphosphate	8.3786	Negative	506.0 -> 159.0	38	122	506.0 -> 408.1	22	122

## Sheet: Ion Paired LC parameters
Agilent 1290 Infinity II UHPLC
Multisampler G7167B			Quaternary pump G7104A												Column Compartment G7116B
Sampling Speed
Draw Speed	100.0 µL/min		Flow	0.250 mL/min											Left Temperature Control
Eject Speed	100.0 µL/min		Use Solvent Types	Yes											Temperature Control Mode	Temperature Set
Wait Time After Drawing	2.0 s		Low Pressure Limit	0.00 bar											Temperature	35.0 °C
Injection			High Pressure Limit	1200.00 bar											Enable Analysis Left Temperature
Needle Wash Mode	Standard Wash		Max. Flow Ramp Up	100.000 mL/min²											Enable Analysis Left Temperature On	Yes
Injection Volume	2.00 µL		Primary Channel	Automatic											Enable Analysis Left Temperature Value	0.8 °C
			Max. Flow Ramp Down	100.000 mL/min²											Left Temp. Equilibration Time	0.0 min
Standard Needle Wash			Stroke												Right Temperature Control
Needle Wash Mode	Flush Port		Automatic Stroke Calculation	Yes											Right temperature Control Mode	Combined
Duration	10 s														Enable Analysis Right Temperature
			Mixer Selection												Enable Analysis Right Temperature On	Yes
High Throughput			Selected Mixer	Do not use Mixer
Injection Valve to Bypass for Delay Volume Reduction	No		Blend Assist												Enable Analysis Right Temperature Value	0.8 °C
Sample Flush-Out Factor	20.0		Enabled	No											Right Temp. Equilibration Time	0.0 min
			Stop Time												Enforce column for run
Overlapped Injection			Stoptime Mode	Time set											Enforce column for run enabled	No
Overlap Injection Enabled	No		Stoptime	18.00 min											Stop Time
			Post Time												Stoptime Mode	As pump/injector
Needle Height Position			Posttime Mode	Off											Post Time
Draw Position Offset	5.0 mm														Posttime Mode	Off
Use Vial/Well Bottom Sensing	Yes		Solvent Composition	LC Solvents
				Channel	Solven Composition			Used							Timetable
Stop Time				A	97:3 Aq:MeOH w/ 10mM TBA, 15mM Acetic Acid			Yes								Time (min)	Function	Parameter
Stoptime Mode	No Limit			B	100% Isopropanol			No								9.00 min	Change Valve Position	Column at Position 1
				C	97:3 MeOH:H20 w/ 10mM Tributylamine, 15mM Acetic Acid			Yes								16.00 min	Change Valve Position	Column at Position 2
Post Time				D	99% ACN			Yes
Posttime Mode	Off														Valve Position	Position 2 (Port 1 -> 2)
				LC gradient program											Ready when front door open	Yes
					Time (min)	A (%)	B (%)	C (%)	D (%)	Flow (mL/min)	Pressure (bar)				Position Switch After Run	Do not switch
				1	0.50 min	100.00 %	0.00 %	0.00 %	0.00 %	--- mL/min	--- bar
				2	8.00 min	1.00 %	0.00 %	99.00 %	0.00 %	--- mL/min	--- bar
				3	9.00 min	1.00 %	0.00 %	99.00 %	0.00 %	--- mL/min	--- bar
				4	9.05 min	1.00 %	0.00 %	0.00 %	99.00 %	--- mL/min	1200.00 bar
				5	10.00 min	1.00 %	0.00 %	0.00 %	99.00 %	0.250 mL/min	--- bar
				6	10.50 min	--- %	--- %	--- %	--- %	0.400 mL/min	--- bar					23
				7	11.50 min	--- %	--- %	--- %	--- %	0.800 mL/min	--- bar
				8	12.35 min	--- %	--- %	--- %	--- %	0.800 mL/min	--- bar
				9	12.50 min	1.00 %	0.00 %	0.00 %	99.00 %	0.600 mL/min	--- bar
				10	13.00 min	100.00 %	0.00 %	0.00 %	0.00 %	0.400 mL/min	--- bar
				11	16.00 min	100.00 %	0.00 %	0.00 %	0.00 %	0.400 mL/min	--- bar
				12	18.00 min	100.00 %	0.00 %	0.00 %	0.00 %	0.250 mL/min	--- bar

## Sheet: MS-QQQ Parameters
Mass Spectrometer	Agilent 6470
Ion Source	AJS ESI
Polarity	Value (-)
Gas Temp (°C)	150
Gas Flow (l/min)	13
Nebulizer (psi)	45
SheathGasHeater	325
SheathGasFlow	12
Capillary (V)	2000
VCharging	500
