# Supplementary material for: Structure of the M. tuberculosis DnaK−GrpE complex reveals how key DnaK roles are controlled
Source: Nat Commun. 2024 Jan 22;15:660. doi: 10.1038/s41467-024-44933-9 (PMC10803776; doi:10.1038/s41467-024-44933-9)
Supplement: Supplementary file 13 — Source Data [file 41467_2024_44933_MOESM13_ESM.xlsx]

## Sheet: Figure 1D
Figure 1D

## Sheet: Figure 1E
volume (mL)	Merissa_DnaKGRPE_071923_Superose6LS (Rayleigh ratio)	volume (mL)	Merissa_DnaKGRPE_071923_Superose6LS (Molar mass)	MW (kDa)		Figure 1E
-0.15333	-0.0299704	14.3749	119461	119.461
-0.144913	-0.0346703	14.3833	118710	118.71
-0.136496	-0.0386061	14.3917	118350	118.35
-0.128078	-0.0417959	14.4001	117947	117.947
-0.119661	-0.0441776	14.4086	117577	117.577
-0.111244	-0.0457918	14.417	117277	117.277
-0.102826	-0.0465282	14.4254	117281	117.281
-0.0944092	-0.0462711	14.4338	117032	117.032
-0.0859919	-0.0457164	14.4422	116569	116.569
-0.0775746	-0.0451376	14.4506	116304	116.304
-0.0691574	-0.0448921	14.4591	116360	116.36
-0.0607401	-0.0449509	14.4675	116647	116.647
-0.0523228	-0.0456771	14.4759	116765	116.765
-0.0439055	-0.0466565	14.4843	116532	116.532
-0.0354882	-0.0478277	14.4927	116029	116.029
-0.027071	-0.0488241	14.5012	115618	115.618
-0.0186537	-0.0490553	14.5096	115092	115.092
-0.0102364	-0.0490994	14.518	114504	114.504
-0.00181914	-0.0492036	14.5264	114208	114.208
0.00659814	-0.0493715	14.5348	113926	113.926
0.0150154	-0.0497408	14.5432	113745	113.745
0.0234327	-0.0498104	14.5517	113846	113.846
0.03185	-0.0498059	14.5601	113918	113.918
0.0402673	-0.0497964	14.5685	113945	113.945
0.0486845	-0.0498804	14.5769	113887	113.887
0.0571018	-0.0500486	14.5853	113847	113.847
0.0655191	-0.050357	14.5937	113844	113.844
0.0739364	-0.0501514	14.6022	113807	113.807
0.0823536	-0.0497445	14.6106	113793	113.793
0.0907709	-0.049733	14.619	113968	113.968
0.0991882	-0.0500771	14.6274	114109	114.109
0.107605	-0.0509183	14.6358	114075	114.075
0.116023	-0.0517232	14.6442	113949	113.949
0.12444	-0.0521877	14.6527	113740	113.74
0.132857	-0.0523454	14.6611	113604	113.604
0.141275	-0.0523452	14.6695	113632	113.632
0.149692	-0.0522775	14.6779	113677	113.677
0.158109	-0.0522157	14.6863	113734	113.734
0.166526	-0.0521589	14.6947	113807	113.807
0.174944	-0.0520542	14.7032	113898	113.898
0.183361	-0.0520139	14.7116	113972	113.972
0.191778	-0.0520101	14.72	113924	113.924
0.200196	-0.0515052	14.7284	113689	113.689
0.208613	-0.0507428	14.7368	113455	113.455
0.21703	-0.0497848	14.7453	113332	113.332
0.225447	-0.0488946	14.7537	113334	113.334
0.233865	-0.0484039	14.7621	113332	113.332
0.242282	-0.0482652	14.7705	113337	113.337
0.250699	-0.048691	14.7789	113413	113.413
0.259116	-0.0495243	14.7873	113538	113.538
0.267534	-0.0503241	14.7958	113724	113.724
0.275951	-0.0510583	14.8042	113836	113.836
0.284368	-0.051652	14.8126	113998	113.998
0.292786	-0.0518317	14.821	114047	114.047
0.301203	-0.0519385	14.8294	113971	113.971
0.30962	-0.0520737	14.8378	113874	113.874
0.318037	-0.0522458	14.8463	113726	113.726
0.326455	-0.0526795	14.8547	113736	113.736
0.334872	-0.0520388	14.8631	113862	113.862
0.343289	-0.0488915	14.8715	113903	113.903
0.351707	-0.0423585	14.8799	113742	113.742
0.360124	-0.0284639	14.8883	113578	113.578
0.368541	0.000889339	14.8968	113568	113.568
0.376958	0.0396745	14.9052	113801	113.801
0.385376	0.0856991	14.9136	114181	114.181
0.393793	0.145054	14.922	114310	114.31
0.40221	0.202402	14.9304	114082	114.082
0.410627	0.254944	14.9388	113979	113.979
0.419045	0.325806	14.9473	114062	114.062
0.427462	0.394639	14.9557	114305	114.305
0.435879	0.452343	14.9641	114256	114.256
0.444297	0.499681	14.9725	114135	114.135
0.452714	0.53866	14.9809	114117	114.117
0.461131	0.575068	14.9894	114175	114.175
0.469548	0.602637	14.9978	114061	114.061
0.477966	0.621915	15.0062	114039	114.039
0.486383	0.615544	15.0146	114149	114.149
0.4948	0.609358	15.023	114280	114.28
0.503218	0.610477	15.0314	114007	114.007
0.511635	0.610535	15.0399	113428	113.428
0.520052	0.609367	15.0483	113125	113.125
0.528469	0.605522	15.0567	113077	113.077
0.536887	0.591053	15.0651	112972	112.972
0.545304	0.573078	15.0735	112881	112.881
0.553721	0.567099	15.0819	112943	112.943
0.562138	0.565374	15.0904	112650	112.65
0.570556	0.564119	15.0988	112440	112.44
0.578973	0.55804	15.1072	112485	112.485
0.58739	0.547993	15.1156	112520	112.52
0.595808	0.539853	15.124	112468	112.468
0.604225	0.532417	15.1324	112407	112.407
0.612642	0.525479	15.1409	112276	112.276
0.621059	0.518094	15.1493	112412	112.412
0.629477	0.510056	15.1577	112629	112.629
0.637894	0.495195	15.1661	112470	112.47
0.646311	0.48149	15.1745	112552	112.552
0.654729	0.469013	15.1829	112780	112.78
0.663146	0.457072	15.1914	112721	112.721
0.671563	0.442181	15.1998	112278	112.278
0.67998	0.428894
0.688398	0.418825
0.696815	0.411451
0.705232	0.406113
0.713649	0.404796
0.722067	0.405231
0.730484	0.406032
0.738901	0.407115
0.747319	0.409005
0.755736	0.410853
0.764153	0.407131
0.77257	0.398889
0.780988	0.393885
0.789405	0.388153
0.797822	0.381875
0.80624	0.380261
0.814657	0.379579
0.823074	0.377884
0.831491	0.375107
0.839909	0.366891
0.848326	0.358625
0.856743	0.355479
0.86516	0.35341
0.873578	0.352198
0.881995	0.354557
0.890412	0.355339
0.89883	0.354543
0.907247	0.350001
0.915664	0.342379
0.924081	0.334607
0.932499	0.325137
0.940916	0.317678
0.949333	0.316585
0.957751	0.315428
0.966168	0.313946
0.974585	0.310764
0.983002	0.301991
0.99142	0.29154
0.999837	0.282546
1.00825	0.276254
1.01667	0.271656
1.02509	0.267228
1.03351	0.262846
1.04192	0.257125
1.05034	0.245929
1.05876	0.238897
1.06718	0.236189
1.07559	0.23542
1.08401	0.235316
1.09243	0.234201
1.10084	0.232205
1.10926	0.229734
1.11768	0.226807
1.1261	0.221625
1.13451	0.218271
1.14293	0.21554
1.15135	0.213125
1.15977	0.20723
1.16818	0.20393
1.1766	0.202294
1.18502	0.201969
1.19343	0.202182
1.20185	0.202374
1.21027	0.202309
1.21869	0.202014
1.2271	0.201185
1.23552	0.199353
1.24394	0.19476
1.25236	0.187781
1.26077	0.181345
1.26919	0.17713
1.27761	0.173838
1.28602	0.171243
1.29444	0.168643
1.30286	0.165935
1.31128	0.161206
1.31969	0.158154
1.32811	0.155758
1.33653	0.154533
1.34495	0.153795
1.35336	0.153075
1.36178	0.152279
1.3702	0.149471
1.37861	0.146202
1.38703	0.145565
1.39545	0.145148
1.40387	0.144979
1.41228	0.144164
1.4207	0.142822
1.42912	0.141943
1.43754	0.140493
1.44595	0.138495
1.45437	0.135192
1.46279	0.133425
1.4712	0.132306
1.47962	0.13053
1.48804	0.128207
1.49646	0.126383
1.50487	0.124388
1.51329	0.12227
1.52171	0.121158
1.53013	0.120268
1.53854	0.119496
1.54696	0.117959
1.55538	0.116905
1.56379	0.117733
1.57221	0.119265
1.58063	0.120827
1.58905	0.120634
1.59746	0.118944
1.60588	0.116512
1.6143	0.115581
1.62272	0.118609
1.63113	0.121507
1.63955	0.123218
1.64797	0.123777
1.65638	0.119982
1.6648	0.117558
1.67322	0.115694
1.68164	0.114129
1.69005	0.112804
1.69847	0.111672
1.70689	0.110623
1.71531	0.1078
1.72372	0.105268
1.73214	0.102061
1.74056	0.0998155
1.74897	0.0989865
1.75739	0.098597
1.76581	0.0988023
1.77423	0.0992309
1.78264	0.0993337
1.79106	0.0991002
1.79948	0.0973517
1.8079	0.0940651
1.81631	0.0925291
1.82473	0.0913909
1.83315	0.0905424
1.84156	0.0902356
1.84998	0.0901122
1.8584	0.0901517
1.86682	0.0909377
1.87523	0.0921365
1.88365	0.0933814
1.89207	0.0944352
1.90049	0.0942421
1.9089	0.0929095
1.91732	0.0888671
1.92574	0.0853569
1.93415	0.0818936
1.94257	0.0782948
1.95099	0.0758455
1.95941	0.0754628
1.96782	0.0757381
1.97624	0.0764893
1.98466	0.0771497
1.99308	0.0775312
2.00149	0.0777378
2.00991	0.0794052
2.01833	0.0825976
2.02674	0.084737
2.03516	0.0858891
2.04358	0.0855303
2.052	0.0840764
2.06041	0.0820691
2.06883	0.0796415
2.07725	0.0773631
2.08567	0.0747175
2.09408	0.0739565
2.1025	0.0738734
2.11092	0.0736551
2.11933	0.0732922
2.12775	0.072675
2.13617	0.0726999
2.14459	0.072779
2.153	0.072438
2.16142	0.0717077
2.16984	0.0700315
2.17826	0.0689451
2.18667	0.0679184
2.19509	0.0669075
2.20351	0.0655794
2.21192	0.0639555
2.22034	0.0615887
2.22876	0.0605676
2.23718	0.0599181
2.24559	0.0590421
2.25401	0.0579009
2.26243	0.0551434
2.27085	0.0535126
2.27926	0.0537877
2.28768	0.0540763
2.2961	0.0542386
2.30451	0.0525721
2.31293	0.0527607
2.32135	0.0536113
2.32977	0.0541748
2.33818	0.0544529
2.3466	0.054087
2.35502	0.053596
2.36344	0.0530208
2.37185	0.0524013
2.38027	0.0517539
2.38869	0.0513618
2.39711	0.053224
2.40552	0.0551329
2.41394	0.0570808
2.42236	0.058686
2.43077	0.0577921
2.43919	0.0548333
2.44761	0.0521578
2.45603	0.0502284
2.46444	0.0489626
2.47286	0.0491373
2.48128	0.0505034
2.4897	0.0522438
2.49811	0.0539631
2.50653	0.0554126
2.51495	0.0559081
2.52336	0.0555642
2.53178	0.0538783
2.5402	0.0524183
2.54862	0.0511929
2.55703	0.049978
2.56545	0.0491409
2.57387	0.0484794
2.58229	0.0479412
2.5907	0.0475035
2.59912	0.047102
2.60754	0.0460191
2.61595	0.0466045
2.62437	0.0478102
2.63279	0.0487729
2.64121	0.0494771
2.64962	0.0491755
2.65804	0.046128
2.66646	0.0432769
2.67488	0.0428249
2.68329	0.0429053
2.69171	0.0430347
2.70013	0.0429836
2.70854	0.0427554
2.71696	0.0418689
2.72538	0.0410596
2.7338	0.0402886
2.74221	0.0382702
2.75063	0.0374122
2.75905	0.0371456
2.76747	0.0373343
2.77588	0.0376546
2.7843	0.03867
2.79272	0.0396965
2.80113	0.0415288
2.80955	0.0430325
2.81797	0.0441379
2.82639	0.0427639
2.8348	0.041735
2.84322	0.0411001
2.85164	0.0409999
2.86006	0.0415763
2.86847	0.0415029
2.87689	0.0408331
2.88531	0.0393978
2.89372	0.0387978
2.90214	0.0385371
2.91056	0.038538
2.91898	0.0387698
2.92739	0.0391761
2.93581	0.0393263
2.94423	0.0392294
2.95265	0.0384198
2.96106	0.0370163
2.96948	0.0359608
2.9779	0.035728
2.98631	0.0357313
2.99473	0.0354158
3.00315	0.0348222
3.01157	0.0341258
3.01998	0.0333342
3.0284	0.0321388
3.03682	0.0329508
3.04524	0.0338476
3.05365	0.0347248
3.06207	0.0350808
3.07049	0.0349648
3.0789	0.033843
3.08732	0.032291
3.09574	0.0307327
3.10416	0.0304353
3.11257	0.0310804
3.12099	0.0318342
3.12941	0.0324825
3.13783	0.0329558
3.14624	0.0333171
3.15466	0.0344427
3.16308	0.0350175
3.17149	0.0350698
3.17991	0.0341706
3.18833	0.0326562
3.19675	0.0315917
3.20516	0.0306705
3.21358	0.0298813
3.222	0.0298565
3.23042	0.0303848
3.23883	0.0316005
3.24725	0.0328813
3.25567	0.033593
3.26408	0.0338
3.2725	0.0331915
3.28092	0.0306923
3.28934	0.0293921
3.29775	0.0290984
3.30617	0.0292437
3.31459	0.0294321
3.32301	0.0295475
3.33142	0.0295302
3.33984	0.0277087
3.34826	0.0268084
3.35667	0.0283812
3.36509	0.0294733
3.37351	0.030051
3.38193	0.0298759
3.39034	0.0295651
3.39876	0.0291564
3.40718	0.0285654
3.4156	0.0301197
3.42401	0.0313165
3.43243	0.0320856
3.44085	0.031424
3.44926	0.0296937
3.45768	0.0282839
3.4661	0.0271051
3.47452	0.0261372
3.48293	0.0259923
3.49135	0.0265549
3.49977	0.0272295
3.50819	0.0279767
3.5166	0.0287856
3.52502	0.0294576
3.53344	0.0299398
3.54185	0.0302609
3.55027	0.0303654
3.55869	0.0299354
3.56711	0.0294609
3.57552	0.028944
3.58394	0.0283851
3.59236	0.027622
3.60078	0.0266195
3.60919	0.0261517
3.61761	0.0261352
3.62603	0.0260598
3.63444	0.0259032
3.64286	0.0252938
3.65128	0.0244779
3.6597	0.024198
3.66811	0.0246827
3.67653	0.025346
3.68495	0.0261093
3.69337	0.026264
3.70178	0.0258706
3.7102	0.0245984
3.71862	0.0252617
3.72703	0.0269653
3.73545	0.0286748
3.74387	0.0301381
3.75229	0.0313107
3.7607	0.0322408
3.76912	0.0329483
3.77754	0.033369
3.78596	0.0335265
3.79437	0.032876
3.80279	0.0319144
3.81121	0.0308432
3.81962	0.029651
3.82804	0.0274648
3.83646	0.0260786
3.84488	0.0253556
3.85329	0.0245724
3.86171	0.0237203
3.87013	0.0229565
3.87855	0.0222511
3.88696	0.0210743
3.89538	0.0194433
3.9038	0.0185708
3.91222	0.0183694
3.92063	0.0187489
3.92905	0.0189434
3.93747	0.018945
3.94588	0.0185227
3.9543	0.0197835
3.96272	0.0212888
3.97114	0.0223449
3.97955	0.0229357
3.98797	0.0213951
3.99639	0.0213133
4.00481	0.0216995
4.01322	0.0221117
4.02164	0.0223514
4.03006	0.0224591
4.03847	0.0228686
4.04689	0.022781
4.05531	0.0222665
4.06373	0.0217233
4.07214	0.0215283
4.08056	0.0221649
4.08898	0.0227215
4.0974	0.0231712
4.10581	0.0232506
4.11423	0.0215611
4.12265	0.0197389
4.13106	0.0186634
4.13948	0.018002
4.1479	0.017683
4.15632	0.0179533
4.16473	0.0181459
4.17315	0.0182474
4.18157	0.0181726
4.18999	0.0178257
4.1984	0.0172509
4.20682	0.0165044
4.21524	0.0157746
4.22365	0.0150946
4.23207	0.0152416
4.24049	0.0164762
4.24891	0.0179982
4.25732	0.0197135
4.26574	0.0211591
4.27416	0.0223152
4.28258	0.0232228
4.29099	0.0236863
4.29941	0.0231044
4.30783	0.0225445
4.31624	0.0227096
4.32466	0.0228892
4.33308	0.0229748
4.3415	0.0229548
4.34991	0.0222099
4.35833	0.0213671
4.36675	0.0207294
4.37517	0.0202747
4.38358	0.0200631
4.392	0.0200117
4.40042	0.0200142
4.40883	0.0200612
4.41725	0.0202279
4.42567	0.0200987
4.43409	0.0197206
4.4425	0.0194043
4.45092	0.0192114
4.45934	0.019018
4.46776	0.0187908
4.47617	0.0177935
4.48459	0.0166686
4.49301	0.0155127
4.50142	0.0143249
4.50984	0.0129593
4.51826	0.0134601
4.52668	0.0151011
4.53509	0.0169396
4.54351	0.0180506
4.55193	0.0185019
4.56035	0.0177822
4.56876	0.0183248
4.57718	0.0188925
4.5856	0.0194327
4.59401	0.019887
4.60243	0.0199479
4.61085	0.0196576
4.61927	0.0187203
4.62768	0.0183712
4.6361	0.0181684
4.64452	0.0180651
4.65294	0.0179362
4.66135	0.017772
4.66977	0.0173791
4.67819	0.0181488
4.6866	0.0193433
4.69502	0.0204057
4.70344	0.020833
4.71186	0.0207259
4.72027	0.0203435
4.72869	0.0189842
4.73711	0.0161659
4.74553	0.01384
4.75394	0.0129367
4.76236	0.0127643
4.77078	0.0131449
4.77919	0.0133035
4.78761	0.0132396
4.79603	0.0126887
4.80445	0.0121734
4.81286	0.0116994
4.82128	0.011083
4.8297	0.0100958
4.83812	0.00883957
4.84653	0.00851443
4.85495	0.00848265
4.86337	0.00839057
4.87178	0.00823609
4.8802	0.00799855
4.88862	0.00800852
4.89704	0.00822789
4.90545	0.00847263
4.91387	0.00876435
4.92229	0.00990704
4.93071	0.0110407
4.93912	0.0121443
4.94754	0.0134308
4.95596	0.014595
4.96437	0.0156643
4.97279	0.0170611
4.98121	0.0177644
4.98963	0.0178194
4.99804	0.0163989
5.00646	0.0154721
5.01488	0.0151443
5.0233	0.0157236
5.03171	0.0161308
5.04013	0.0163459
5.04855	0.0160766
5.05696	0.0150586
5.06538	0.0147062
5.0738	0.0142927
5.08222	0.0137842
5.09063	0.0127554
5.09905	0.0113139
5.10747	0.0110951
5.11589	0.0110475
5.1243	0.0121813
5.13272	0.0130759
5.14114	0.0137021
5.14955	0.0136076
5.15797	0.0133856
5.16639	0.0138255
5.17481	0.0142448
5.18322	0.0145445
5.19164	0.0147073
5.20006	0.0138607
5.20848	0.0130876
5.21689	0.0118048
5.22531	0.0120654
5.23373	0.0125465
5.24214	0.0128018
5.25056	0.0128416
5.25898	0.0123347
5.2674	0.0117636
5.27581	0.0111418
5.28423	0.0101065
5.29265	0.00904228
5.30107	0.00993839
5.30948	0.0106492
5.3179	0.0111198
5.32632	0.0111209
5.33473	0.0103076
5.34315	0.00963329
5.35157	0.00883088
5.35999	0.00795109
5.3684	0.00798654
5.37682	0.00802918
5.38524	0.00801785
5.39366	0.00727189
5.40207	0.00643381
5.41049	0.00647665
5.41891	0.00716921
5.42733	0.00791804
5.43574	0.00869969
5.44416	0.00967441
5.45258	0.0102618
5.46099	0.0105463
5.46941	0.0115204
5.47783	0.0123597
5.48625	0.0125266
5.49466	0.0121176
5.50308	0.0111395
5.5115	0.00874081
5.51992	0.00731831
5.52833	0.00699826
5.53675	0.00707312
5.54517	0.0071861
5.55358	0.00686392
5.562	0.006181
5.57042	0.00565733
5.57884	0.00726433
5.58725	0.00853178
5.59567	0.00941207
5.60409	0.00950327
5.61251	0.00885619
5.62092	0.00886382
5.62934	0.00945738
5.63776	0.0101292
5.64617	0.0105054
5.65459	0.0106514
5.66301	0.0112828
5.67143	0.0120092
5.67984	0.0125791
5.68826	0.0130032
5.69668	0.0130521
5.7051	0.0119297
5.71351	0.0106199
5.72193	0.00955333
5.73035	0.008771
5.73876	0.00834888
5.74718	0.00824875
5.7556	0.0089819
5.76402	0.0106711
5.77243	0.0124702
5.78085	0.0131972
5.78927	0.0130146
5.79769	0.012514
5.8061	0.0117178
5.81452	0.0107135
5.82294	0.010455
5.83135	0.010202
5.83977	0.00990581
5.84819	0.00905113
5.85661	0.00847132
5.86502	0.00816561
5.87344	0.00809464
5.88186	0.00846689
5.89028	0.00943738
5.89869	0.0101057
5.90711	0.0104789
5.91553	0.0102938
5.92394	0.0102334
5.93236	0.0104918
5.94078	0.0114317
5.9492	0.0124886
5.95761	0.0133284
5.96603	0.0139552
5.97445	0.013829
5.98287	0.0135686
5.99128	0.0132607
5.9997	0.012873
6.00812	0.0124205
6.01653	0.011974
6.02495	0.0115278
6.03337	0.0109106
6.04179	0.0105545
6.0502	0.0103519
6.05862	0.0102138
6.06704	0.00997699
6.07546	0.00964736
6.08387	0.00908569
6.09229	0.00817788
6.10071	0.00750422
6.10912	0.00686276
6.11754	0.00622297
6.12596	0.00512836
6.13438	0.00343115
6.14279	0.00280361
6.15121	0.00296044
6.15963	0.00326105
6.16805	0.0032389
6.17646	0.00297383
6.18488	0.00352844
6.1933	0.0049435
6.20171	0.00658376
6.21013	0.00772247
6.21855	0.00840516
6.22697	0.00830503
6.23538	0.00838362
6.2438	0.00855798
6.25222	0.00910004
6.26064	0.00948861
6.26905	0.00972644
6.27747	0.00970984
6.28589	0.0096059
6.2943	0.00971624
6.30272	0.00987346
6.31114	0.00975303
6.31956	0.00939938
6.32797	0.00904549
6.33639	0.00869704
6.34481	0.00829519
6.35323	0.00794523
6.36164	0.00813223
6.37006	0.00826351
6.37848	0.00826735
6.38689	0.00665679
6.39531	0.00519513
6.40373	0.00465064
6.41215	0.00444632
6.42056	0.00400334
6.42898	0.00335543
6.4374	0.00283166
6.44582	0.00203084
6.45423	0.00103239
6.46265	0.00106734
6.47107	0.00220408
6.47948	0.00352324
6.4879	0.00386587
6.49632	0.00337036
6.50474	0.00246117
6.51315	0.0029719
6.52157	0.00439524
6.52999	0.0076147
6.53841	0.00990289
6.54682	0.0112889
6.55524	0.0109916
6.56366	0.00949838
6.57207	0.00897122
6.58049	0.00881434
6.58891	0.00893359
6.59733	0.00911397
6.60574	0.00946236
6.61416	0.00975389
6.62258	0.00996
6.631	0.00935826
6.63941	0.00938155
6.64783	0.00944552
6.65625	0.00952377
6.66466	0.00969882
6.67308	0.0101063
6.6815	0.0106988
6.68992	0.011135
6.69833	0.0114262
6.70675	0.0114652
6.71517	0.01072
6.72359	0.00932628
6.732	0.00791219
6.74042	0.00685705
6.74884	0.00581628
6.75725	0.00478943
6.76567	0.00418061
6.77409	0.00467944
6.78251	0.0056965
6.79092	0.00658741
6.79934	0.00727886
6.80776	0.00778541
6.81618	0.0076746
6.82459	0.00754334
6.83301	0.00740796
6.84143	0.00705059
6.84984	0.00648051
6.85826	0.00517911
6.86668	0.0036557
6.8751	0.00419904
6.88351	0.00518513
6.89193	0.0064805
6.90035	0.00808492
6.90877	0.0095421
6.91718	0.0101704
6.9256	0.0101004
6.93402	0.00971704
6.94244	0.0092188
6.95085	0.00936799
6.95927	0.00988499
6.96769	0.0106833
6.9761	0.011411
6.98452	0.0119475
6.99294	0.0123698
7.00136	0.0139108
7.00977	0.0157683
7.01819	0.0173524
7.02661	0.0185825
7.03503	0.0194849
7.04344	0.0192863
7.05186	0.0189389
7.06028	0.018487
7.06869	0.0175896
7.07711	0.0172842
7.08553	0.0172251
7.09395	0.0173263
7.10236	0.0167837
7.11078	0.0156553
7.1192	0.0134306
7.12762	0.0119361
7.13603	0.0113624
7.14445	0.0109976
7.15287	0.0108341
7.16128	0.0122368
7.1697	0.0150748
7.17812	0.017668
7.18654	0.0201395
7.19495	0.0215982
7.20337	0.0221619
7.21179	0.02137
7.22021	0.0204229
7.22862	0.0203948
7.23704	0.020968
7.24546	0.0217638
7.25387	0.0238874
7.26229	0.0258008
7.27071	0.0274806
7.27913	0.0288471
7.28754	0.0299378
7.29596	0.0304655
7.30438	0.0311142
7.3128	0.0323444
7.32121	0.0337531
7.32963	0.0352516
7.33805	0.0364796
7.34646	0.0374106
7.35488	0.0366848
7.3633	0.0390465
7.37172	0.041837
7.38013	0.0449017
7.38855	0.0486354
7.39697	0.0517715
7.40539	0.0543377
7.4138	0.0564513
7.42222	0.0585769
7.43064	0.0600706
7.43905	0.0610117
7.44747	0.0615173
7.45589	0.0667501
7.46431	0.0717048
7.47272	0.0770684
7.48114	0.0818806
7.48956	0.0859926
7.49798	0.0891716
7.50639	0.0915585
7.51481	0.0929303
7.52323	0.0931257
7.53164	0.0940327
7.54006	0.0959429
7.54848	0.0976818
7.5569	0.0989215
7.56531	0.0997459
7.57373	0.100471
7.58215	0.102582
7.59057	0.104921
7.59898	0.107063
7.6074	0.109024
7.61582	0.110806
7.62423	0.114598
7.63265	0.118305
7.64107	0.121859
7.64949	0.125132
7.6579	0.127997
7.66632	0.130412
7.67474	0.1324
7.68316	0.134099
7.69157	0.137138
7.69999	0.139971
7.70841	0.142326
7.71682	0.144285
7.72524	0.14616
7.73366	0.149217
7.74208	0.152267
7.75049	0.154789
7.75891	0.156852
7.76733	0.158376
7.77575	0.158933
7.78416	0.160184
7.79258	0.162521
7.801	0.164518
7.80941	0.166294
7.81783	0.170723
7.82625	0.176656
7.83467	0.182595
7.84308	0.187499
7.8515	0.191494
7.85992	0.194294
7.86834	0.197151
7.87675	0.202857
7.88517	0.207741
7.89359	0.21183
7.902	0.215726
7.91042	0.219484
7.91884	0.223156
7.92726	0.226281
7.93567	0.228527
7.94409	0.230059
7.95251	0.231647
7.96093	0.233074
7.96934	0.234586
7.97776	0.235659
7.98618	0.236327
7.99459	0.236089
8.00301	0.237071
8.01143	0.238473
8.01985	0.23869
8.02826	0.238001
8.03668	0.239829
8.0451	0.242573
8.05352	0.245072
8.06193	0.246547
8.07035	0.247225
8.07877	0.24919
8.08718	0.251628
8.0956	0.253619
8.10402	0.255208
8.11244	0.25631
8.12085	0.256131
8.12927	0.25684
8.13769	0.259994
8.14611	0.262402
8.15452	0.264065
8.16294	0.264677
8.17136	0.26478
8.17977	0.264466
8.18819	0.26341
8.19661	0.261816
8.20503	0.259752
8.21344	0.257279
8.22186	0.255265
8.23028	0.253301
8.2387	0.251288
8.24711	0.2474
8.25553	0.244909
8.26395	0.242759
8.27236	0.240825
8.28078	0.238369
8.2892	0.235344
8.29762	0.234503
8.30603	0.233875
8.31445	0.233349
8.32287	0.232847
8.33129	0.231101
8.3397	0.225643
8.34812	0.220413
8.35654	0.21758
8.36495	0.215769
8.37337	0.214378
8.38179	0.212995
8.39021	0.211611
8.39862	0.210399
8.40704	0.20922
8.41546	0.205231
8.42388	0.201679
8.43229	0.198574
8.44071	0.195102
8.44913	0.19237
8.45755	0.190268
8.46596	0.188139
8.47438	0.185948
8.4828	0.183255
8.49121	0.180525
8.49963	0.176216
8.50805	0.171584
8.51647	0.16792
8.52488	0.165093
8.5333	0.162812
8.54172	0.161388
8.55014	0.160023
8.55855	0.158679
8.56697	0.157404
8.57539	0.156167
8.5838	0.154385
8.59222	0.152811
8.60064	0.150802
8.60906	0.148422
8.61747	0.14609
8.62589	0.143848
8.63431	0.141683
8.64273	0.139648
8.65114	0.137946
8.65956	0.136062
8.66798	0.134533
8.67639	0.13299
8.68481	0.131394
8.69323	0.129051
8.70165	0.126566
8.71006	0.123962
8.71848	0.12066
8.7269	0.117089
8.73532	0.114168
8.74373	0.111737
8.75215	0.109683
8.76057	0.107333
8.76898	0.104426
8.7774	0.10125
8.78582	0.098502
8.79424	0.096123
8.80265	0.0938079
8.81107	0.0912431
8.81949	0.0888185
8.82791	0.0866361
8.83632	0.0853493
8.84474	0.0842913
8.85316	0.0833856
8.86157	0.0822291
8.86999	0.0798665
8.87841	0.0770585
8.88683	0.0749109
8.89524	0.0727151
8.90366	0.0704495
8.91208	0.0680061
8.9205	0.0650145
8.92891	0.0628301
8.93733	0.0620181
8.94575	0.0617256
8.95416	0.0612596
8.96258	0.0606048
8.971	0.0592371
8.97942	0.0581475
8.98783	0.0573103
8.99625	0.0563533
9.00467	0.055256
9.01309	0.0533386
9.0215	0.0517092
9.02992	0.0507203
9.03834	0.05002
9.04675	0.0491448
9.05517	0.0481184
9.06359	0.047221
9.07201	0.0467659
9.08042	0.0464601
9.08884	0.0460451
9.09726	0.0455291
9.10568	0.0448705
9.11409	0.0440559
9.12251	0.042227
9.13093	0.041063
9.13934	0.04033
9.14776	0.0397815
9.15618	0.0392983
9.1646	0.0388609
9.17301	0.0383575
9.18143	0.0377894
9.18985	0.0370069
9.19827	0.0361161
9.20668	0.0357132
9.2151	0.0354579
9.22352	0.0350782
9.23193	0.0345777
9.24035	0.0337165
9.24877	0.0319075
9.25719	0.0307792
9.2656	0.0304793
9.27402	0.0302651
9.28244	0.0297009
9.29086	0.0288305
9.29927	0.0276664
9.30769	0.0269475
9.31611	0.0264039
9.32452	0.0260034
9.33294	0.0259335
9.34136	0.0259877
9.34978	0.0259721
9.35819	0.0258896
9.36661	0.0256739
9.37503	0.0251893
9.38345	0.0244551
9.39186	0.0229746
9.40028	0.0220955
9.4087	0.0228002
9.41711	0.0232023
9.42553	0.0232682
9.43395	0.02259
9.44237	0.0222308
9.45078	0.0220545
9.4592	0.0220176
9.46762	0.0219686
9.47604	0.0219033
9.48445	0.0217773
9.49287	0.0211392
9.50129	0.0204386
9.5097	0.0197258
9.51812	0.0189914
9.52654	0.0179549
9.53496	0.0177687
9.54337	0.0177953
9.55179	0.0178889
9.56021	0.017986
9.56863	0.0179231
9.57704	0.0177193
9.58546	0.0173103
9.59388	0.0167149
9.60229	0.0155986
9.61071	0.0142979
9.61913	0.0132738
9.62755	0.0124555
9.63596	0.0118012
9.64438	0.0112143
9.6528	0.0106677
9.66122	0.00984917
9.66963	0.00911508
9.67805	0.00850048
9.68647	0.00890208
9.69488	0.00911861
9.7033	0.00913212
9.71172	0.00881417
9.72014	0.00880658
9.72855	0.0087953
9.73697	0.00875555
9.74539	0.00838073
9.75381	0.00847896
9.76222	0.00867579
9.77064	0.00888057
9.77906	0.00898972
9.78747	0.00901248
9.79589	0.00883437
9.80431	0.00774481
9.81273	0.00701803
9.82114	0.0064465
9.82956	0.00601071
9.83798	0.00611682
9.8464	0.00661956
9.85481	0.00704486
9.86323	0.00738427
9.87165	0.00752078
9.88006	0.0075377
9.88848	0.00742365
9.8969	0.00631662
9.90532	0.00515374
9.91373	0.0048074
9.92215	0.00464712
9.93057	0.00464785
9.93899	0.00553521
9.9474	0.00649145
9.95582	0.00731695
9.96424	0.00800927
9.97266	0.00850829
9.98107	0.00884279
9.98949	0.00895412
9.99791	0.00833566
10.0063	0.00698022
10.0147	0.00561192
10.0232	0.00482271
10.0316	0.00453287
10.04	0.00467024
10.0484	0.00483814
10.0568	0.00496385
10.0652	0.0050275
10.0737	0.00440235
10.0821	0.00369653
10.0905	0.00365225
10.0989	0.00379548
10.1073	0.00362598
10.1157	0.00317621
10.1242	0.0023898
10.1326	0.00199489
10.141	0.00163649
10.1494	0.00128718
10.1578	0.000744797
10.1663	0.000191657
10.1747	0.000207331
10.1831	0.000437677
10.1915	0.000838588
10.1999	0.00154775
10.2083	0.00271438
10.2168	0.0036267
10.2252	0.00429883
10.2336	0.00463329
10.242	0.00475724
10.2504	0.00471427
10.2588	0.00459515
10.2673	0.00439774
10.2757	0.00368742
10.2841	0.00306867
10.2925	0.00247097
10.3009	0.00187824
10.3093	0.00108334
10.3178	0.00094598
10.3262	0.00158785
10.3346	0.00247075
10.343	0.0032019
10.3514	0.00322345
10.3598	0.0026486
10.3683	0.00183259
10.3767	0.00110586
10.3851	0.00043121
10.3935	-0.00100832
10.4019	-0.00200089
10.4104	-0.00262401
10.4188	-0.00225308
10.4272	-0.00147036
10.4356	-0.000381224
10.444	0.000602238
10.4524	0.00117425
10.4609	0.00137748
10.4693	0.000844783
10.4777	0.000763053
10.4861	0.000850532
10.4945	0.000812945
10.5029	0.000662899
10.5114	0.000444726
10.5198	0.000159426
10.5282	-0.000477807
10.5366	-0.000827321
10.545	-0.00112157
10.5534	-0.00139239
10.5619	-0.00195347
10.5703	-0.00184647
10.5787	-0.00152006
10.5871	-0.00119693
10.5955	-0.0010608
10.604	-0.00109196
10.6124	-0.00142249
10.6208	-0.00160322
10.6292	-0.00172882
10.6376	-0.00177416
10.646	-0.000788804
10.6545	0.000123908
10.6629	0.0007564
10.6713	0.00112913
10.6797	0.000716741
10.6881	8.92e-05
10.6965	-0.000701752
10.705	-0.00175873
10.7134	-0.00253617
10.7218	-0.00314898
10.7302	-0.00336533
10.7386	-0.00361922
10.747	-0.00392687
10.7555	-0.00444992
10.7639	-0.00483348
10.7723	-0.00474714
10.7807	-0.0043802
10.7891	-0.00373384
10.7975	-0.00331843
10.806	-0.0031213
10.8144	-0.00334191
10.8228	-0.00390662
10.8312	-0.00396221
10.8396	-0.00314834
10.8481	-0.00207929
10.8565	-0.00102349
10.8649	-0.000324381
10.8733	6.68e-05
10.8817	0.000165573
10.8901	1.02e-05
10.8986	-0.000639436
10.907	-0.000442585
10.9154	-2.3e-05
10.9238	0.000187621
10.9322	0.000199722
10.9406	-0.000242196
10.9491	-0.000606367
10.9575	-0.000573809
10.9659	-0.000405246
10.9743	-0.000131229
10.9827	0.000306898
10.9911	0.000918844
10.9996	0.0015054
11.008	0.00161023
11.0164	0.00131394
11.0248	0.00102527
11.0332	0.000754782
11.0416	0.000459449
11.0501	0.000570319
11.0585	0.00102059
11.0669	0.001453
11.0753	0.00181054
11.0837	0.00209667
11.0922	0.00213529
11.1006	0.0025289
11.109	0.0028652
11.1174	0.00309293
11.1258	0.0020697
11.1342	0.000920737
11.1427	0.000545037
11.1511	0.00118875
11.1595	0.00198802
11.1679	0.00255894
11.1763	0.00290127
11.1847	0.00235828
11.1932	0.00186064
11.2016	0.00142887
11.21	0.000920984
11.2184	0.000190164
11.2268	-0.000208943
11.2352	-0.000554803
11.2437	-0.000870215
11.2521	-0.00123404
11.2605	-0.00126121
11.2689	-0.00121822
11.2773	-0.00113096
11.2858	-0.00110537
11.2942	-0.00113713
11.3026	-0.00129692
11.311	-0.00174582
11.3194	-0.00205454
11.3278	-0.00227953
11.3363	-0.0026322
11.3447	-0.003089
11.3531	-0.0033925
11.3615	-0.00322765
11.3699	-0.00278712
11.3783	-0.00228219
11.3868	-0.00180493
11.3952	-0.00135055
11.4036	-0.000850804
11.412	-0.000513567
11.4204	-0.000323123
11.4288	-0.000385379
11.4373	-0.00054213
11.4457	-0.000434709
11.4541	-0.000370149
11.4625	-0.000356224
11.4709	-0.000464869
11.4793	-0.000336791
11.4878	-0.000234308
11.4962	-0.000149987
11.5046	0.00023121
11.513	0.000544694
11.5214	0.000784902
11.5299	0.000868326
11.5383	0.000895066
11.5467	0.000711453
11.5551	0.000334308
11.5635	-0.000529032
11.5719	-0.000913116
11.5804	-0.000490084
11.5888	1.1e-05
11.5972	0.000152535
11.6056	-9.29e-06
11.614	-0.000211295
11.6224	-0.000441854
11.6309	-0.000796087
11.6393	-0.00093152
11.6477	-0.00089852
11.6561	-0.000732732
11.6645	-0.000575915
11.6729	-0.000608353
11.6814	-0.000786845
11.6898	-0.000662669
11.6982	-0.000501166
11.7066	-0.000357675
11.715	-0.000255619
11.7234	-0.000189537
11.7319	-0.000172142
11.7403	-4.85e-05
11.7487	-2.63e-05
11.7571	-0.00011074
11.7655	-0.000661042
11.774	-0.00106159
11.7824	-0.00147195
11.7908	-0.00188628
11.7992	-0.00201559
11.8076	-0.00159355
11.816	-0.00142075
11.8245	-0.00149026
11.8329	-0.00194743
11.8413	-0.00208172
11.8497	-0.000927908
11.8581	9.83e-05
11.8665	0.000836976
11.875	0.00132975
11.8834	0.00148577
11.8918	0.00112368
11.9002	0.00106378
11.9086	0.00103807
11.917	0.000946036
11.9255	0.000793049
11.9339	0.000506197
11.9423	0.000124495
11.9507	-0.000292422
11.9591	-0.000742036
11.9675	-0.0013413
11.976	-0.00145678
11.9844	-0.00140249
11.9928	-0.00138438
12.0012	-0.00140449
12.0096	-0.00148835
12.0181	-0.00129967
12.0265	-0.00113086
12.0349	-0.00118933
12.0433	-0.00140766
12.0517	-0.000867456
12.0601	-9.16e-05
12.0686	0.000547906
12.077	0.00106051
12.0854	0.0014049
12.0938	0.00151819
12.1022	0.00143984
12.1106	0.00124337
12.1191	0.000762519
12.1275	0.00098165
12.1359	0.00152322
12.1443	0.00199179
12.1527	0.00203805
12.1611	0.00171777
12.1696	0.0009469
12.178	-8.23e-05
12.1864	-0.00122432
12.1948	-0.00153284
12.2032	-0.000679278
12.2117	0.000183224
12.2201	0.000887501
12.2285	0.00109977
12.2369	0.000895178
12.2453	0.000394813
12.2537	3.11e-05
12.2622	-0.000202311
12.2706	-0.000273513
12.279	-0.000478161
12.2874	-0.000799351
12.2958	-0.00111795
12.3042	-0.00163189
12.3127	-0.00221733
12.3211	-0.00208166
12.3295	-0.00192474
12.3379	-0.00168512
12.3463	-0.00120915
12.3547	-0.000786212
12.3632	-0.000457582
12.3716	-0.000207751
12.38	-1.88e-05
12.3884	0.000106628
12.3968	0.000174835
12.4052	8.01e-05
12.4137	2.7e-05
12.4221	-0.000237133
12.4305	-0.000673903
12.4389	-0.000945655
12.4473	-0.000485045
12.4558	6.93e-05
12.4642	0.000469815
12.4726	0.000727482
12.481	0.000679702
12.4894	0.00104044
12.4978	0.00137741
12.5063	0.00161601
12.5147	0.00176047
12.5231	0.00156467
12.5315	0.00160836
12.5399	0.00225128
12.5483	0.00281854
12.5568	0.0033001
12.5652	0.00399086
12.5736	0.00459013
12.582	0.00479235
12.5904	0.00465482
12.5988	0.00421594
12.6073	0.00383072
12.6157	0.00346118
12.6241	0.00210159
12.6325	0.00149312
12.6409	0.0011493
12.6493	0.000859238
12.6578	0.000622965
12.6662	0.0008259
12.6746	0.00116239
12.683	0.00146982
12.6914	0.00166781
12.6999	0.00179654
12.7083	0.00247926
12.7167	0.00340743
12.7251	0.00429947
12.7335	0.00447615
12.7419	0.00407006
12.7504	0.00401337
12.7588	0.00417693
12.7672	0.0045065
12.7756	0.00470746
12.784	0.00478801
12.7924	0.00467909
12.8009	0.00487168
12.8093	0.00503594
12.8177	0.005159
12.8261	0.00512638
12.8345	0.00537562
12.8429	0.00562647
12.8514	0.00588656
12.8598	0.00661352
12.8682	0.00741827
12.8766	0.00776984
12.885	0.00774018
12.8935	0.00769113
12.9019	0.0076321
12.9103	0.00740518
12.9187	0.00725046
12.9271	0.00758563
12.9355	0.00808772
12.944	0.00858576
12.9524	0.00890261
12.9608	0.00909266
12.9692	0.00992082
12.9776	0.0104941
12.986	0.0108049
12.9945	0.0104237
13.0029	0.0103529
13.0113	0.0101969
13.0197	0.00995511
13.0281	0.00966141
13.0365	0.0097627
13.045	0.0100996
13.0534	0.0104732
13.0618	0.0108964
13.0702	0.0119897
13.0786	0.0127219
13.087	0.0131106
13.0955	0.013005
13.1039	0.0126249
13.1123	0.0127951
13.1207	0.0130494
13.1291	0.0142652
13.1376	0.0153441
13.146	0.0162712
13.1544	0.0170899
13.1628	0.0177175
13.1712	0.0181743
13.1796	0.0182166
13.1881	0.0176542
13.1965	0.0170139
13.2049	0.0166197
13.2133	0.0162653
13.2217	0.0159479
13.2301	0.0159684
13.2386	0.0161232
13.247	0.0158947
13.2554	0.0153437
13.2638	0.0148678
13.2722	0.0149978
13.2806	0.0151985
13.2891	0.0154367
13.2975	0.0156623
13.3059	0.0158409
13.3143	0.0159759
13.3227	0.015999
13.3311	0.0164439
13.3396	0.0176112
13.348	0.0190156
13.3564	0.0202684
13.3648	0.0213741
13.3732	0.0221302
13.3817	0.0225813
13.3901	0.0225508
13.3985	0.02222
13.4069	0.0216776
13.4153	0.0217271
13.4237	0.0219712
13.4322	0.0221705
13.4406	0.0223365
13.449	0.0227714
13.4574	0.0231945
13.4658	0.0234614
13.4742	0.0236019
13.4827	0.0238386
13.4911	0.0243609
13.4995	0.0249216
13.5079	0.0251096
13.5163	0.0249882
13.5247	0.0249496
13.5332	0.0250952
13.5416	0.0253958
13.55	0.025809
13.5584	0.0262184
13.5668	0.0264992
13.5752	0.0266814
13.5837	0.0270876
13.5921	0.0276823
13.6005	0.0282545
13.6089	0.0292269
13.6173	0.0300049
13.6258	0.0305902
13.6342	0.0307755
13.6426	0.0316369
13.651	0.0329086
13.6594	0.0339951
13.6678	0.0347293
13.6763	0.0351597
13.6847	0.0351621
13.6931	0.0353992
13.7015	0.0356304
13.7099	0.0357651
13.7183	0.0358236
13.7268	0.0360012
13.7352	0.036795
13.7436	0.0377082
13.752	0.0384077
13.7604	0.038917
13.7688	0.0392223
13.7773	0.0399756
13.7857	0.0416766
13.7941	0.0432381
13.8025	0.0443495
13.8109	0.0450849
13.8194	0.045681
13.8278	0.0469845
13.8362	0.0487329
13.8446	0.0503024
13.853	0.0517172
13.8614	0.0533825
13.8699	0.0551562
13.8783	0.0567924
13.8867	0.0578337
13.8951	0.0584056
13.9035	0.0595897
13.9119	0.0616467
13.9204	0.0634198
13.9288	0.0656511
13.9372	0.0681086
13.9456	0.0703734
13.954	0.0725103
13.9624	0.0756757
13.9709	0.0785032
13.9793	0.0810119
13.9877	0.0835217
13.9961	0.0865734
14.0045	0.0900653
14.0129	0.0932973
14.0214	0.0977511
14.0298	0.102781
14.0382	0.107728
14.0466	0.112116
14.055	0.116039
14.0635	0.119982
14.0719	0.12482
14.0803	0.131203
14.0887	0.137817
14.0971	0.144197
14.1055	0.151077
14.114	0.158858
14.1224	0.16613
14.1308	0.173084
14.1392	0.180572
14.1476	0.189093
14.156	0.197625
14.1645	0.205278
14.1729	0.214059
14.1813	0.223887
14.1897	0.233824
14.1981	0.244415
14.2065	0.2549
14.215	0.265321
14.2234	0.276023
14.2318	0.289184
14.2402	0.302442
14.2486	0.316417
14.257	0.331032
14.2655	0.343291
14.2739	0.3558
14.2823	0.370576
14.2907	0.386189
14.2991	0.400551
14.3076	0.415504
14.316	0.431194
14.3244	0.446944
14.3328	0.461551
14.3412	0.476769
14.3496	0.493264
14.3581	0.51081
14.3665	0.529022
14.3749	0.546319
14.3833	0.562334
14.3917	0.579278
14.4001	0.596099
14.4086	0.612985
14.417	0.630148
14.4254	0.647842
14.4338	0.66479
14.4422	0.680879
14.4506	0.697406
14.4591	0.715171
14.4675	0.732812
14.4759	0.750192
14.4843	0.766413
14.4927	0.781001
14.5012	0.795421
14.5096	0.809243
14.518	0.822188
14.5264	0.835612
14.5348	0.848426
14.5432	0.861119
14.5517	0.874525
14.5601	0.887772
14.5685	0.899965
14.5769	0.910641
14.5853	0.921248
14.5937	0.931439
14.6022	0.940604
14.6106	0.949163
14.619	0.958218
14.6274	0.966096
14.6358	0.972681
14.6442	0.978031
14.6527	0.982374
14.6611	0.986152
14.6695	0.989999
14.6779	0.993463
14.6863	0.996193
14.6947	0.998291
14.7032	0.999476
14.7116	1
14.72	0.99912
14.7284	0.997102
14.7368	0.994476
14.7453	0.991957
14.7537	0.989471
14.7621	0.985854
14.7705	0.981824
14.7789	0.977882
14.7873	0.973675
14.7958	0.968802
14.8042	0.963022
14.8126	0.957272
14.821	0.950616
14.8294	0.942968
14.8378	0.934883
14.8463	0.926496
14.8547	0.918533
14.8631	0.910862
14.8715	0.90213
14.8799	0.892466
14.8883	0.882816
14.8968	0.873402
14.9052	0.864408
14.9136	0.856043
14.922	0.847127
14.9304	0.836481
14.9388	0.826254
14.9473	0.817061
14.9557	0.807207
14.9641	0.796281
14.9725	0.785273
14.9809	0.774845
14.9894	0.764654
14.9978	0.753848
15.0062	0.743543
15.0146	0.733286
15.023	0.723069
15.0314	0.712175
15.0399	0.700539
15.0483	0.689972
15.0567	0.680112
15.0651	0.669743
15.0735	0.660011
15.0819	0.650207
15.0904	0.639477
15.0988	0.629073
15.1072	0.619472
15.1156	0.609944
15.124	0.600304
15.1324	0.591016
15.1409	0.581603
15.1493	0.572953
15.1577	0.564334
15.1661	0.555248
15.1745	0.546691
15.1829	0.538409
15.1914	0.5297
15.1998	0.520751
15.2082	0.511636
15.2166	0.502915
15.225	0.495248
15.2335	0.48738
15.2419	0.479958
15.2503	0.471369
15.2587	0.463018
15.2671	0.454725
15.2755	0.44673
15.284	0.438996
15.2924	0.431912
15.3008	0.425193
15.3092	0.418081
15.3176	0.410914
15.326	0.403757
15.3345	0.397099
15.3429	0.390479
15.3513	0.383542
15.3597	0.375575
15.3681	0.367354
15.3765	0.359641
15.385	0.352269
15.3934	0.345688
15.4018	0.33947
15.4102	0.333882
15.4186	0.328342
15.4271	0.322399
15.4355	0.3164
15.4439	0.310296
15.4523	0.303345
15.4607	0.296726
15.4691	0.291007
15.4776	0.285445
15.486	0.279859
15.4944	0.274081
15.5028	0.268587
15.5112	0.263911
15.5196	0.259721
15.5281	0.254915
15.5365	0.250304
15.5449	0.244751
15.5533	0.239356
15.5617	0.234541
15.5701	0.230199
15.5786	0.225725
15.587	0.221395
15.5954	0.216702
15.6038	0.212687
15.6122	0.209065
15.6206	0.205695
15.6291	0.200969
15.6375	0.195993
15.6459	0.191641
15.6543	0.187823
15.6627	0.184195
15.6712	0.180881
15.6796	0.177253
15.688	0.174058
15.6964	0.171161
15.7048	0.167988
15.7132	0.163904
15.7217	0.160179
15.7301	0.157029
15.7385	0.154145
15.7469	0.151461
15.7553	0.148676
15.7637	0.146239
15.7722	0.14344
15.7806	0.140805
15.789	0.138323
15.7974	0.135663
15.8058	0.132912
15.8142	0.129721
15.8227	0.126612
15.8311	0.123902
15.8395	0.121524
15.8479	0.119245
15.8563	0.117018
15.8647	0.114278
15.8732	0.111914
15.8816	0.109875
15.89	0.107628
15.8984	0.105665
15.9068	0.103722
15.9153	0.101766
15.9237	0.0993099
15.9321	0.096671
15.9405	0.094368
15.9489	0.0923547
15.9573	0.0904469
15.9658	0.0888811
15.9742	0.0875469
15.9826	0.0863979
15.991	0.0853374
15.9994	0.0842453
16.0078	0.082783
16.0163	0.0805137
16.0247	0.0786327
16.0331	0.0769804
16.0415	0.0755072
16.0499	0.0741024
16.0583	0.072741
16.0668	0.0711784
16.0752	0.06953
16.0836	0.0680003
16.092	0.0666789
16.1004	0.0655138
16.1089	0.0639844
16.1173	0.0623768
16.1257	0.0610009
16.1341	0.0598203
16.1425	0.0587972
16.1509	0.0578247
16.1594	0.0566832
16.1678	0.0554065
16.1762	0.054331
16.1846	0.0534327
16.193	0.0528851
16.2014	0.0521354
16.2099	0.0511709
16.2183	0.0493302
16.2267	0.0477116
16.2351	0.0472329
16.2435	0.0468179
16.2519	0.0464053
16.2604	0.0456876
16.2688	0.0447717
16.2772	0.0436783
16.2856	0.0419926
16.294	0.0401446
16.3024	0.0387289
16.3109	0.0376908
16.3193	0.0369736
16.3277	0.0366863
16.3361	0.0364378
16.3445	0.0361974
16.353	0.0356873
16.3614	0.0348912
16.3698	0.0339308
16.3782	0.0326552
16.3866	0.0307067
16.395	0.0291514
16.4035	0.028562
16.4119	0.0284394
16.4203	0.0285158
16.4287	0.0285634
16.4371	0.0285728
16.4455	0.0283443
16.454	0.0273869
16.4624	0.0265203
16.4708	0.025596
16.4792	0.0246272
16.4876	0.0238706
16.496	0.0232605
16.5045	0.0223459
16.5129	0.0211944
16.5213	0.0206367
16.5297	0.0204271
16.5381	0.0205087
16.5465	0.0211774
16.555	0.0225188
16.5634	0.0226712
16.5718	0.0218271
16.5802	0.0214662
16.5886	0.0212062
16.5971	0.0210144
16.6055	0.0208603
16.6139	0.0203388
16.6223	0.0195124
16.6307	0.0187826
16.6391	0.018297
16.6476	0.0178137
16.656	0.0173205
16.6644	0.0167486
[truncated: 852 more rows]

## Sheet: Figure 1H
Figure 1H
	Concentration (uM)	Anisotropy
	50	0.303263	0.298851	0.302379
	25	0.286585	0.290951	0.292702
	12.5	0.284844	0.290076	0.294455
	6.25	0.296211	0.293578	0.286585
	3.125	0.282237	0.28833	0.293578
	1.5625	0.295333	0.309469	0.310358
	0.78125	0.32468	0.321083	0.330097
	0.390625	0.344666	0.332815	0.33463
	0.195312	0.326483	0.33827	0.344666
	0.0976562	0.331908	0.339181	0.34375
	0.0488281	0.34192	0.325581	0.342835
	0.0244141	0.336449	0.332815	0.335539

## Sheet: Figure 4B
Figure 4B
		wt-1			wt-2			wt-3			wt-4			Mut-1			Mut-2			Mut-3			Mut-4
		785.166	804.931	823.324	362633	369826	363252	20252.1	21718.2	22654.1	9058.35	8783.15	9398.68	14345.3	15516.4	14506.7	17369.3	18605.8	18604.4	19657.9	20497	21493.5	15007.7	14158.1	15749.5

## Sheet: Figure 4C
Figure 4C
		Control-1			Control-2			GrpE WT			GrpE Mut-1			GrpE Mut-2			GrpE Mut-3			GrpE Mut-4
		0.426184	0.381274	0.430341	0.194433	0.120852	0.177083	0.455009	0.501255	0.505362	0.319619	0.35487	0.317675	0.314636	0.31128	0.332861	0.476565	0.541944	0.555598	0.314573	0.31453	0.331148

## Sheet: Figure 4D
	DnaK-GrpE-wt										DnaK-GrpE-wt-repeat										DnaK-GrpE-Mut-1										DnaK-GrpE-Mut-1-repeat										DnaK-GrpE-Mut-2
	DP_X	DP_Y	Baseline_X	Baseline_Y	Fit_X	Fit_Y	NDH_X	NDH_Y			DP_X	DP_Y	Baseline_X	Baseline_Y	Fit_X	Fit_Y	NDH_X	NDH_Y			DP_X	DP_Y	Baseline_X	Baseline_Y	Fit_X	Fit_Y	NDH_X	NDH_Y			DP_X	DP_Y	Baseline_X	Baseline_Y	Fit_X	Fit_Y	NDH_X	NDH_Y			DP_X	DP_Y	Baseline_X	Baseline_Y	Fit_X	Fit_Y	NDH_X	NDH_Y
	0.083333	-0.000677			0.03268	-5.19484	0.197046	-5.3547			0.083333	8.7e-05									0.083333	-0.000411									0.083333	-2.5e-05					0.197046	-2.18264			0.083333	-0.000635			0.03268	-4.62793	0.197046	-4.61829
	0.1	-0.000381			0.197046	-5.13649	0.363011	-5.06303			0.1	0.000603									0.1	8.3e-05									0.1	-0.00107					0.363011	-1.487			0.1	-0.000615			0.197046	-4.55519	0.363011	-4.22474
	0.116667	-0.000255			0.363011	-4.97738	0.530575	-4.36457			0.116667	0.000948									0.116667	0.000167									0.116667	-0.000915					0.530575	-2.68939			0.116667	-0.000584			0.363011	-4.38877	0.530575	-4.22361
	0.133333	-0.00025			0.530575	-4.64745	0.699738	-3.67528			0.133333	0.001163									0.133333	0.000141									0.133333	-0.00079					0.699738	-1.61231			0.133333	-0.000424			0.530575	-4.13133	0.699738	-3.81887
	0.15	-0.000194			0.699738	-3.93877	0.8705	-3.18491			0.15	0.001309									0.15	0.000195									0.15	-0.000985					0.8705	-1.16597			0.15	-0.000204			0.699738	-3.73759	0.8705	-3.18484
	0.166667	-0.000298			0.8705	-2.7314	1.04286	-1.4166			0.166667	0.001324									0.166667	0.000389									0.166667	-0.0011					1.04286	-1.38474			0.166667	-5.4e-05			0.8705	-3.17921	1.04286	-2.20066
	0.183333	-0.000323			1.04286	-1.57392	1.21682	-0.721814			0.183333	0.001329									0.183333	0.000423									0.183333	-0.001065					1.21682	-1.1959			0.183333	-2.4e-05			1.04286	-2.50856	1.21682	-2.18512
	0.2	-0.000327			1.21682	-0.932386	1.39238	-0.581693			0.2	0.001484									0.2	0.000457									0.2	-0.00092					1.39238	-0.882319			0.2	-0.000113			1.21682	-1.86951	1.39238	-1.39911
	0.216667	-0.000141			1.39238	-0.638356	1.56954	-0.36941			0.216667	0.00157									0.216667	0.000361									0.216667	-0.000744					1.56954	-0.769254			0.216667	-0.000143			1.39238	-1.37858	1.56954	-1.13906
	0.233333	-5e-06			1.56954	-0.496467	1.74829	-0.388624			0.233333	0.001705									0.233333	0.000325									0.233333	-0.000668					1.74829	-0.898753			0.233333	-0.000292			1.56954	-1.04835	1.74829	-0.562387
	0.25	7e-05			1.74829	-0.420637	1.92865	-0.371677			0.25	0.00175									0.25	0.000139									0.25	-0.000633					1.92865	-0.579052			0.25	-0.000272			1.74829	-0.836581	1.92865	-0.631997
	0.266667	0.000136			1.92865	-0.376234	2.11061	-0.579406			0.266667	0.001695									0.266667	-5.7e-05									0.266667	-0.000477					2.11061	-0.6554			0.266667	-0.000132			1.92865	-0.700226	2.11061	-0.651492
	0.283333	0.000332			2.11061	-0.348265	2.29416	-0.425608			0.283333	0.00131									0.283333	-0.000184									0.283333	-0.000401					2.29416	-0.618835			0.283333	-0.000131			2.11061	-0.610097	2.29416	-0.575027
	0.3	0.000538			2.29416	-0.329602	2.47931	-0.287403			0.3	0.000735									0.3	-0.00032									0.3	-0.000243					2.47931	-0.495412			0.3	-0.00019			2.29416	-0.548544	2.47931	-0.300745
	0.316667	0.000634			2.47931	-0.31656	2.66606	-0.278762			0.316667	0.000289									0.316667	-0.000387									0.316667	-0.000105					2.66606	-0.517193			0.316667	-0.000239			2.47931	-0.505126	2.66606	-0.537522
	0.333333	0.000551			2.66606	-0.307096	2.85441	-0.217882			0.333333	-2.7e-05									0.333333	-0.000224									0.333333	-7e-06					2.85441	-0.166963			0.333333	-0.000359			2.66606	-0.473577	2.85441	-0.704392
	0.35	0.000407			2.85441	-0.30001	3.04436	-0.39225			0.35	-0.000372									0.35	-0.000251									0.35	9.1e-05					3.04436	-0.758905			0.35	-0.000358			2.85441	-0.450039	3.04436	-0.402623
	0.366667	0.000643			3.04436	-0.29456	3.23591	-0.382245			0.366667	-0.000578									0.366667	-0.000278									0.366667	0.000349					3.23591	-0.567617			0.366667	-0.000267			3.04436	-0.432064	3.23591	-0.410894
	0.383333	0.000579			3.23591	-0.290273					0.383333	-0.000444									0.383333	-0.000285									0.383333	0.000556									0.383333	-0.000206			3.23591	-0.418052
	0.4	0.000546									0.4	-0.000781									0.4	-0.000313									0.4	0.000669									0.4	-4.4e-05
	0.416667	0.000573									0.416667	-0.001138									0.416667	-0.000252									0.416667	0.000771									0.416667	0.000108
	0.433333	0.00035									0.433333	-0.000755									0.433333	-0.00014									0.433333	0.000734									0.433333	-3e-05
	0.45	0.000287									0.45	-0.000483									0.45	-0.000108									0.45	0.000696									0.45	6.1e-05
	0.466667	0.000343									0.466667	-0.00073									0.466667	-4.6e-05									0.466667	0.000759									0.466667	2.3e-05
	0.483333	0.00047									0.483333	-0.000707									0.483333	3.5e-05									0.483333	0.000991									0.483333	-4.5e-05
	0.5	0.000707									0.5	-0.000747									0.5	2.6e-05									0.5	0.000999									0.5	2.8e-05
	0.516667	0.000774									0.516667	-0.001237									0.516667	1.6e-05									0.516667	0.000958									0.516667	0.000241
	0.533333	0.000551									0.533333	-0.001567									0.533333	-0.000123									0.533333	0.000907									0.533333	0.000275
	0.55	0.000399									0.55	-0.001586									0.55	-0.000133									0.55	0.000795									0.55	7.8e-05
	0.566667	0.000396									0.566667	-0.001236									0.566667	-0.000123									0.566667	0.000734									0.566667	3.1e-05
	0.583333	0.000373									0.583333	-0.000656									0.583333	-1.2e-05									0.583333	0.000642									0.583333	-6e-06
	0.6	0.00039									0.6	-0.000239									0.6	-2.3e-05									0.6	0.000647									0.6	-6.1e-05
	0.616667	0.000406									0.616667	-8.1e-05									0.616667	-0.000133									0.616667	0.000702									0.616667	-8.6e-05
	0.633333	0.000113									0.633333	-7.4e-05									0.633333	-0.000134									0.633333	0.000597									0.633333	-2e-05
	0.65	-0.00015									0.65	-0.000247									0.65	-0.000344									0.65	0.000522									0.65	-1.5e-05
	0.666667	-0.000153									0.666667	-0.000189									0.666667	-0.000525									0.666667	0.000477									0.666667	-0.0001
	0.683333	-0.000437									0.683333	-3.2e-05									0.683333	-0.000405									0.683333	0.000392									0.683333	-4.5e-05
	0.7	-0.000321									0.7	3.2e-05									0.7	-0.000246									0.7	0.000184									0.7	0.000222
	0.716667	-0.000475									0.716667	-0.000264									0.716667	-7.7e-05									0.716667	-9.5e-05									0.716667	0.0005
	0.733333	-0.000599									0.733333	-0.000719									0.733333	-9.8e-05									0.733333	-0.000134									0.733333	0.000507
	0.75	-0.000634									0.75	-0.000785									0.75	-0.000289									0.75	-0.000163									0.75	0.000345
	0.766667	-0.000608									0.766667	-0.000711									0.766667	-0.00048									0.766667	7.9e-05									0.766667	0.000382
	0.783333	-0.000672									0.783333	-0.000727									0.783333	-0.000621									0.783333	5e-05									0.783333	0.00032
	0.8	-0.000918									0.8	-0.000696									0.8	-0.000681									0.8	6e-06									0.8	0.00034
	0.816667	-0.001074									0.816667	-0.000685									0.816667	-0.000631									0.816667	-0.000117									0.816667	0.00031
	0.833333	-0.00096									0.833333	-0.000414									0.833333	-0.00065									0.833333	-0.00015									0.833333	0.0002
	0.85	-0.000846									0.85	-0.000214									0.85	-0.00051									0.85	-0.000184									0.85	9.1e-05
	0.866667	-0.000842									0.866667	-0.000493									0.866667	-0.00039									0.866667	-0.000207									0.866667	0.000281
	0.883333	-0.000728									0.883333	-0.001202									0.883333	-0.00016									0.883333	-0.00043									0.883333	0.000561
	0.9	-0.000606									0.9	-0.001224									0.9	0.000184									0.9	-0.000519									0.9	0.000644
	0.916667	-0.000564									0.916667	-0.000396									0.916667	0.000718									0.916667	-9.8e-05									0.916667	0.000397
	0.933333	-0.000122									0.933333	0.000191									0.933333	0.000632									0.933333	0.000354									0.933333	0.00018
	0.95	0.00019									0.95	0.000809									0.95	0.000145									0.95	0.000925									0.95	0.000454
	0.966667	0.000422									0.966667	0.001276									0.966667	0.000839									0.966667	0.000256									0.966667	0.000517
	0.983333	0.000774									0.983333	0.002444									0.983333	0.002673									0.983333	-1.2e-05									0.983333	0.00036
	1	0.001295									1	0.003279									1	0.004283									1	-0.000377									1	-5.4e-05
	1.01667	0.003225									1.01667	0.000883									1.01667	0.003953									1.01667	0.000798									1.01667	-0.000538
	1.03333	0.001906									1.03333	0.000558									1.03333	-0.002367									1.03333	-0.000917									1.03333	-0.002692
	1.05	-0.008664									1.05	-0.000507									1.05	-0.008517									1.05	-0.002721									1.05	-0.005226
	1.06667	-0.016513									1.06667	-0.012723									1.06667	-0.010656									1.06667	-0.002746									1.06667	-0.0083
	1.08333	-0.021963									1.08333	-0.021928									1.08333	-0.008936									1.08333	-0.001571									1.08333	-0.011434
	1.1	-0.026194									1.1	-0.021667									1.1	-0.007589									1.1	5.8e-05									1.1	-0.013805
	1.11667	-0.025915									1.11667	-0.020755									1.11667	-0.003231									1.11667	0.001106									1.11667	-0.014976
	1.13333	-0.024386									1.13333	-0.017313									1.13333	-0.001534									1.13333	0.001165									1.13333	-0.014508
	1.15	-0.018847									1.15	-0.014892									1.15	-0.001946									1.15	0.001934									1.15	-0.014899
	1.16667	-0.014628									1.16667	-0.01236									1.16667	-0.002818									1.16667	0.002872									1.16667	-0.01285
	1.18333	-0.012269									1.18333	-0.010979									1.18333	-0.003001									1.18333	0.003251									1.18333	-0.009771
	1.2	-0.010501									1.2	-0.01045									1.2	-0.003215									1.2	0.003452									1.2	-0.0091
	1.21667	-0.009483									1.21667	-0.008631									1.21667	-0.003399									1.21667	0.003373									1.21667	-0.008799
	1.23333	-0.008136									1.23333	-0.006963									1.23333	-0.003593									1.23333	0.003884									1.23333	-0.008857
	1.25	-0.007798									1.25	-0.005644									1.25	-0.004066									1.25	0.004175									1.25	-0.008756
	1.26667	-0.00769									1.26667	-0.003545									1.26667	-0.00442									1.26667	0.004536									1.26667	-0.008384
	1.28333	-0.007132									1.28333	-0.002487									1.28333	-0.004584									1.28333	0.004967									1.28333	-0.008083
	1.3	-0.006746									1.3	-0.002091									1.3	-0.004849									1.3	0.00528									1.3	-0.008169
	1.31667	-0.006239									1.31667	-0.001635									1.31667	-0.005203									1.31667	0.005503									1.31667	-0.007806
	1.33333	-0.005742									1.33333	-0.00124									1.33333	-0.005488									1.33333	0.005566									1.33333	-0.007272
	1.35	-0.005256									1.35	-0.000334									1.35	-0.005402									1.35	0.005389									1.35	-0.007118
	1.36667	-0.005179									1.36667	0.000422									1.36667	-0.004886									1.36667	0.005061									1.36667	-0.007064
	1.38333	-0.004882									1.38333	0.001207									1.38333	-0.004781									1.38333	0.004814									1.38333	-0.006831
	1.4	-0.004646									1.4	0.00228									1.4	-0.004515									1.4	0.004598									1.4	-0.006645
	1.41667	-0.004411									1.41667	0.003723									1.41667	-0.004559									1.41667	0.004082									1.41667	-0.006429
	1.43333	-0.004205									1.43333	0.005206									1.43333	-0.004523									1.43333	0.003595									1.43333	-0.006023
	1.45	-0.004029									1.45	0.006008									1.45	-0.004517									1.45	0.003149									1.45	-0.005677
	1.46667	-0.003913									1.46667	0.006501									1.46667	-0.003911									1.46667	0.003073									1.46667	-0.005201
	1.48333	-0.003668									1.48333	0.007214									1.48333	-0.003355									1.48333	0.002927									1.48333	-0.004575
	1.5	-0.003423									1.5	0.008044									1.5	-0.003428									1.5	0.002721									1.5	-0.004127
	1.51667	-0.003147									1.51667	0.008244									1.51667	-0.00294									1.51667	0.002894									1.51667	-0.003989
	1.53333	-0.002942									1.53333	0.009123									1.53333	-0.002713									1.53333	0.002678									1.53333	-0.003821
	1.55	-0.002757									1.55	0.010163									1.55	-0.002365									1.55	0.002312									1.55	-0.003713
	1.56667	-0.002462									1.56667	0.010143									1.56667	-0.001807									1.56667	0.002256									1.56667	-0.003475
	1.58333	-0.002177									1.58333	0.010773									1.58333	-0.00163									1.58333	0.00211									1.58333	-0.003186
	1.6	-0.002013									1.6	0.012									1.6	-0.002231									1.6	0.001684									1.6	-0.002677
	1.61667	-0.001998									1.61667	0.013217									1.61667	-0.002831									1.61667	0.001357									1.61667	-0.002407
	1.63333	-0.001824									1.63333	0.014194									1.63333	-0.003021									1.63333	0.00084									1.63333	-0.002637
	1.65	-0.001689									1.65	0.01502									1.65	-0.003031									1.65	0.000624									1.65	-0.002887
	1.66667	-0.001565									1.66667	0.015397									1.66667	-0.003051									1.66667	0.000747									1.66667	-0.002907
	1.68333	-0.00134									1.68333	0.014844									1.68333	-0.004131									1.68333	0.00114									1.68333	-0.002737
	1.7	-0.001286									1.7	0.014838									1.7	-0.005438									1.7	0.001032									1.7	-0.002755
	1.71667	-0.001302									1.71667	0.015783									1.71667	-0.004635									1.71667	0.000904									1.71667	-0.003004
	1.73333	-0.000988									1.73333	0.015157									1.73333	-0.001331									1.73333	0.000956									1.73333	-0.003462
	1.75	-0.000734									1.75	0.013791									1.75	0.000342									1.75	0.000898									1.75	-0.00351
	1.76667	-0.000829									1.76667	0.013775									1.76667	0.000486									1.76667	0.0007									1.76667	-0.003209
	1.78333	-0.001395									1.78333	0.014979									1.78333	0.001159									1.78333	0.000492									1.78333	-0.003267
	1.8	-0.001211									1.8	0.01508									1.8	0.001305									1.8	0.000242									1.8	-0.003234
	1.81667	-0.001017									1.81667	0.013731									1.81667	0.001103									1.81667	0.000162									1.81667	-0.003161
	1.83333	-0.001453									1.83333	0.013462									1.83333	0.001221									1.83333	1e-06									1.83333	-0.003048
	1.85	-0.001589									1.85	0.013643									1.85	0.001319									1.85	-0.000179									1.85	-0.002844
	1.86667	-0.001405									1.86667	0.013294									1.86667	0.001507									1.86667	-9.9e-05									1.86667	-0.002731
	1.88333	-0.001941									1.88333	0.012716									1.88333	0.001445									1.88333	6.1e-05									1.88333	-0.002878
	1.9	-0.002067									1.9	0.011474									1.9	0.001396									1.9	6.8e-05									1.9	-0.002863
	1.91667	-0.001693									1.91667	0.010642									1.91667	0.001369									1.91667	-6.5e-05									1.91667	-0.002799
	1.93333	-0.001419									1.93333	0.010911									1.93333	0.001231									1.93333	-0.000248									1.93333	-0.002414
	1.95	-0.001485									1.95	0.010939									1.95	0.001184									1.95	-0.000272									1.95	-0.00181
	1.96667	-0.001721									1.96667	0.010757									1.96667	0.001146									1.96667	-0.000235									1.96667	-0.001585
	1.98333	-0.001837									1.98333	0.010746									1.98333	0.000869									1.98333	-0.000218									1.98333	-0.00142
	2	-0.001773									2	0.010721									2	0.000833									2	-0.000234									2	-0.001295
	2.01667	-0.001659									2.01667	0.010917									2.01667	0.000777									2.01667	-0.000361									2.01667	-0.001249
	2.03333	-0.001375									2.03333	0.011262									2.03333	0.000422									2.03333	-0.000428									2.03333	-0.001063
	2.05	-0.001291									2.05	0.011568									2.05	0.000567									2.05	-0.000355									2.05	-0.000777
	2.06667	-0.001267									2.06667	0.011693									2.06667	0.000792									2.06667	-0.000262									2.06667	-0.000562
	2.08333	-0.001392									2.08333	0.011649									2.08333	0.000727									2.08333	-0.000119									2.08333	-0.000356
	2.1	-0.001398									2.1	0.011382									2.1	0.000538									2.1	-0.0001									2.1	-0.000429
	2.11667	-0.001313									2.11667	0.011004									2.11667	0.00035									2.11667	-0.000101									2.11667	-0.000352
	2.13333	-0.001339									2.13333	0.010627									2.13333	9.2e-05									2.13333	-7.2e-05									2.13333	-0.000365
	2.15	-0.001364									2.15	0.01025									2.15	0.000354									2.15	-0.000153									2.15	-0.000569
	2.16667	-0.00142									2.16667	0.009912									2.16667	0.000336									2.16667	-0.000285									2.16667	-0.000652
	2.18333	-0.001445									2.18333	0.009485									2.18333	0.000118									2.18333	-0.000326									2.18333	-0.000645
	2.2	-0.00143									2.2	0.009215									2.2	-2e-05									2.2	-0.000302									2.2	-0.000597
	2.21667	-0.001405									2.21667	0.008855									2.21667	-0.000127									2.21667	-0.000409									2.21667	-0.00038
	2.23333	-0.00127									2.23333	0.008365									2.23333	-0.000155									2.23333	-0.000515									2.23333	-0.000302
	2.25	-0.000955									2.25	0.008375									2.25	-2.2e-05									2.25	-0.000542									2.25	-0.000244
	2.26667	-0.0006									2.26667	0.008434									2.26667	0.00027									2.26667	-0.000508									2.26667	-0.000497
	2.28333	-0.000505									2.28333	0.008524									2.28333	0.000173									2.28333	-0.000455									2.28333	-0.000829
	2.3	-0.000469									2.3	0.008422									2.3	2e-05									2.3	-0.000577									2.3	-0.001021
	2.31667	-0.000313									2.31667	0.007999									2.31667	-0.000184									2.31667	-0.00062									2.31667	-0.001212
	2.33333	-0.000247									2.33333	0.007696									2.33333	-0.000408									2.33333	-0.000852									2.33333	-0.001294
	2.35	-0.000132									2.35	0.007503									2.35	-0.000732									2.35	-0.000925									2.35	-0.001326
	2.36667	-5.6e-05									2.36667	0.007									2.36667	-0.001116									2.36667	-0.000987									2.36667	-0.001337
	2.38333	5e-05									2.38333	0.006617									2.38333	-0.00135									2.38333	-0.0012									2.38333	-0.001409
	2.4	0.000217									2.4	0.006662									2.4	-0.001375									2.4	-0.001369									2.4	-0.00143
	2.41667	1.3e-05									2.41667	0.007366									2.41667	-0.001522									2.41667	-0.001548									2.41667	-0.001501
	2.43333	-0.00053									2.43333	0.00822									2.43333	-0.001699									2.43333	-0.001547									2.43333	-0.001542
	2.45	-0.000493									2.45	0.009545									2.45	-0.001716									2.45	-0.001567									2.45	-0.001633
	2.46667	-0.000416									2.46667	0.010099									2.46667	-0.001843									2.46667	-0.001676									2.46667	-0.001644
	2.48333	-0.00027									2.48333	0.009404									2.48333	-0.00215									2.48333	-0.001756									2.48333	-0.001665
	2.5	-0.000972									2.5	0.008765									2.5	-0.002251									2.5	-0.001832									2.5	-0.001766
	2.51667	-0.001244									2.51667	0.008477									2.51667	-0.002384									2.51667	-0.001928									2.51667	-0.001627
	2.53333	-0.001806									2.53333	0.008259									2.53333	-0.002267									2.53333	-0.001945									2.53333	-0.001518
	2.55	-0.002398									2.55	0.00781									2.55	-0.00214									2.55	-0.001752									2.55	-0.001609
	2.56667	-0.00057									2.56667	0.007482									2.56667	-0.001923									2.56667	-0.001408									2.56667	-0.001669
	2.58333	0.002098									2.58333	0.006683									2.58333	-0.001487									2.58333	-0.001175									2.58333	-0.00167
	2.6	0.001937									2.6	0.006203									2.6	-0.001262									2.6	-0.001018									2.6	-0.001471
	2.61667	0.001947									2.61667	0.005912									2.61667	-0.001169									2.61667	-0.001061									2.61667	-0.001241
	2.63333	-0.000223									2.63333	0.00589									2.63333	-0.000737									2.63333	-0.001144									2.63333	-0.001032
	2.65	0.000416									2.65	0.006239									2.65	-0.000474									2.65	-0.001237									2.65	-0.000882
	2.66667	0.000476									2.66667	0.006328									2.66667	-0.000261									2.66667	-0.00116									2.66667	-0.000923
	2.68333	0.000776									2.68333	0.005687									2.68333	6.1e-05									2.68333	-0.001173									2.68333	-0.000954
	2.7	0.000518									2.7	0.005644									2.7	0.000167									2.7	-0.001069									2.7	-0.000894
	2.71667	0.00048									2.71667	0.00598									2.71667	0.000321									2.71667	-0.001175									2.71667	-0.000725
	2.73333	0.000252									2.73333	0.006116									2.73333	0.000766									2.73333	-0.001142									2.73333	-0.000625
	2.75	0.000204									2.75	0.005892									2.75	0.00095									2.75	-0.001088									2.75	-0.000576
	2.76667	0.000436									2.76667	0.006228									2.76667	0.001345									2.76667	-0.001024									2.76667	-0.000416
	2.78333	0.000498									2.78333	0.006964									2.78333	0.001529									2.78333	-0.001061									2.78333	-0.000697
	2.8	0.000823									2.8	0.008128									2.8	0.001692									2.8	-0.000797									2.8	-0.000647
	2.81667	0.000667									2.81667	0.008922									2.81667	0.001754									2.81667	-0.000332									2.81667	-0.000828
	2.83333	0.000442									2.83333	0.008575									2.83333	0.001586									2.83333	-9.8e-05									2.83333	-0.000988
	2.85	0.000417									2.85	0.008609									2.85	0.001508									2.85	-3e-06									2.85	-0.000989
	2.86667	0.000192									2.86667	0.009402									2.86667	0.00147									2.86667	-1.9e-05									2.86667	-0.001119
	2.88333	0.000346									2.88333	0.010576									2.88333	0.001262									2.88333	0.000156									2.88333	-0.0015
	2.9	0.000313									2.9	0.010897									2.9	0.001215									2.9	7.6e-05									2.9	-0.00146
	2.91667	0.00036									2.91667	0.011148									2.91667	0.000907									2.91667	-0.000124									2.91667	-0.00107
	2.93333	0.000807									2.93333	0.011639									2.93333	0.00053									2.93333	0.000137									2.93333	-0.00073
	2.95	0.000524									2.95	0.01186									2.95	0.000212									2.95	0.000527									2.95	-0.0001
	2.96667	0.000721									2.96667	0.01166									2.96667	0.000135									2.96667	0.000798									2.96667	6e-05
	2.98333	0.001129									2.98333	0.011621									2.98333	0.000137									2.98333	0.001359									2.98333	0.00018
	3	0.000827									3	0.01057									3	0.00017									3	0.001549									3	0.000271
	3.01667	0.000376									3.01667	0.010678									3.01667	-3.8e-05									3.01667	0.001342									3.01667	0.000293
	3.03333	0.000215									3.03333	0.011766									3.03333	-4.5e-05									3.03333	0.001274									3.03333	9.4e-05
	3.05	0.000284									3.05	0.011834									3.05	-0.000153									3.05	0.001326									3.05	0.000276
	3.06667	0.000574									3.06667	0.011053									3.06667	-0.00014									3.06667	0.001218									3.06667	0.000638
	3.08333	0.000493									3.08333	0.010711									3.08333	-0.000408									3.08333	0.00117									3.08333	0.000539
	3.1	0.000153									3.1	0.011577									3.1	-0.000397									3.1	0.001065									3.1	0.000443
	3.11667	-8.7e-05									3.11667	0.011812									3.11667	-0.000275									3.11667	0.000933									3.11667	0.000627
	3.13333	-0.000167									3.13333	0.010658									3.13333	-0.000264									3.13333	0.000681									3.13333	0.000751
	3.15	-0.000237									3.15	0.010543									3.15	-0.000263									3.15	0.000518									3.15	0.000765
	3.16667	-0.000107									3.16667	0.011729									3.16667	-0.000232									3.16667	0.000446									3.16667	0.000609
	3.18333	-0.000177									3.18333	0.011335									3.18333	-0.00019									3.18333	0.000763									3.18333	0.000553
	3.2	-0.000496									3.2	0.010378									3.2	9e-06									3.2	0.001087									3.2	0.00064
	3.21667	-0.000726									3.21667	0.009571									3.21667	4.9e-05									3.21667	0.001052									3.21667	0.000498
	3.23333	-0.000926									3.23333	0.008294									3.23333	0.000308									3.23333	0.001058									3.23333	0.000315
	3.25	-0.000936									3.25	0.007467									3.25	0.000358									3.25	0.001044									3.25	0.000203
	3.26667	-0.000906									3.26667	0.00648									3.26667	0.000347									3.26667	0.000989									3.26667	0.00014
	3.28333	-0.000875									3.28333	0.005463									3.28333	0.000267									3.28333	0.001015									3.28333	0.000107
	3.3	-0.000896									3.3	0.004833									3.3	4e-06									3.3	0.000998									3.3	4.8e-05
	3.31667	-0.000966									3.31667	0.003824									3.31667	-4.8e-05									3.31667	0.001013									3.31667	5.9e-05
	3.33333	-0.000777									3.33333	0.003104									3.33333	8.9e-05									3.33333	0.000948									3.33333	0.00027
	3.35	-0.000517									3.35	0.002375									3.35	-0.000174									3.35	0.000913									3.35	0.000542
	3.36667	-0.000427									3.36667	0.002085									3.36667	-0.000497									3.36667	0.000999									3.36667	0.000553
	3.38333	-0.000288									3.38333	0.001575									3.38333	-0.000569									3.38333	0.001244									3.38333	0.000754
	3.4	-0.000249									3.4	0.000764									3.4	-0.000684									3.4	0.001726									3.4	0.000819
	3.41667	-0.00025									3.41667	0.000261									3.41667	-0.00088									3.41667	0.001901									3.41667	0.001144
	3.43333	-0.000182									3.43333	-4.1e-05									3.43333	-0.001095									3.43333	0.001546									3.43333	0.001529
	3.45	0.000307									3.45	-0.000443									3.45	-0.002001									3.45	0.000911									3.45	0.001755
	3.46667	0.000626									3.46667	0.000405									3.46667	-0.002436									3.46667	7.6e-05									3.46667	0.00195
	3.48333	0.000884									3.48333	0.001032									3.48333	-0.002902									3.48333	-0.000719									3.48333	0.002545
	3.5	0.000212									3.5	-0.000442									3.5	-0.001329									3.5	0.000262									3.5	0.002024
	3.51667	0.00103									3.51667	-0.001347									3.51667	-0.001476									3.51667	0.000795									3.51667	0.000433
	3.53333	0.001988									3.53333	-0.002102									3.53333	-0.004284									3.53333	0.001658									3.53333	0.003172
	3.55	-0.006394									3.55	-0.006968									3.55	-0.013811									3.55	-0.001428									3.55	-0.005759
	3.56667	-0.024266									3.56667	-0.030223									3.56667	-0.017019									3.56667	-0.011725									3.56667	-0.025359
	3.58333	-0.054788									3.58333	-0.069898									3.58333	-0.021256									3.58333	-0.023052									3.58333	-0.0528
	3.6	-0.086631									3.6	-0.111795									3.6	-0.022773									3.6	-0.028914									3.6	-0.076098
	3.61667	-0.109114									3.61667	-0.148633									3.61667	-0.017621									3.61667	-0.027245									3.61667	-0.090005
	3.63333	-0.119537									3.63333	-0.170731									3.63333	-0.011108									3.63333	-0.023775									3.63333	-0.094092
	3.65	-0.11977									3.65	-0.17118									3.65	-0.006486									3.65	-0.019855									3.65	-0.09163
	3.66667	-0.109303									3.66667	-0.152298									3.66667	-0.004443									3.66667	-0.015606									3.66667	-0.081697
	3.68333	-0.099866									3.68333	-0.129516									3.68333	-0.00226									3.68333	-0.012006									3.68333	-0.073644
	3.7	-0.088059									3.7	-0.103607									3.7	-0.001456									3.7	-0.008854									3.7	-0.067659
	3.71667	-0.078943									3.71667	-0.081318									3.71667	-0.000802									3.71667	-0.0068									3.71667	-0.060553
	3.73333	-0.072607									3.73333	-0.064569									3.73333	-0.000557									3.73333	-0.006376									3.73333	-0.054207
	3.75	-0.06558									3.75	-0.056291									3.75	-0.000973									3.75	-0.006881									3.75	-0.048221
	3.76667	-0.057774									3.76667	-0.048352									3.76667	-0.001058									3.76667	-0.006277									3.76667	-0.044114
	3.78333	-0.054898									3.78333	-0.041143									3.78333	-0.000704									3.78333	-0.004603									3.78333	-0.041758
	3.8	-0.052832									3.8	-0.036608									3.8	-0.000346									3.8	-0.003718									3.8	-0.03912
	3.81667	-0.048246									3.81667	-0.032603									3.81667	-0.000468									3.81667	-0.003972									3.81667	-0.037381
	3.83333	-0.04402									3.83333	-0.029057									3.83333	-0.00014									3.83333	-0.005515									3.83333	-0.035723
	3.85	-0.040555									3.85	-0.026482									3.85	7.9e-05									3.85	-0.007358									3.85	-0.033894
	3.86667	-0.038199									3.86667	-0.025117									3.86667	0.000267									3.86667	-0.008522									3.86667	-0.032415
	3.88333	-0.035974									3.88333	-0.024342									3.88333	0.000396									3.88333	-0.009335									3.88333	-0.031356
	3.9	-0.033518									3.9	-0.02321									3.9	0.000358									3.9	-0.0105									3.9	-0.030185
	3.91667	-0.032783									3.91667	-0.021908									3.91667	0.000333									3.91667	-0.011413									3.91667	-0.028564
	3.93333	-0.027108									3.93333	-0.020227									3.93333	0.000397									3.93333	-0.012455									3.93333	-0.027193
	3.95	-0.025323									3.95	-0.018235									3.95	0.000341									3.95	-0.012878									3.95	-0.025901
	3.96667	-0.024788									3.96667	-0.016294									3.96667	0.000165									3.96667	-0.013641									3.96667	-0.02467
	3.98333	-0.023393									3.98333	-0.014742									3.98333	0.000179									3.98333	-0.013894									3.98333	-0.023859
	4	-0.021849									4	-0.013464									4	0.000409									4	-0.0144									4	-0.023106
	4.01667	-0.020904									4.01667	-0.012487									4.01667	0.000601									4.01667	-0.014754									4.01667	-0.022412
	4.03333	-0.02013									4.03333	-0.011049									4.03333	0.000883									4.03333	-0.014998									4.03333	-0.021699
	4.05	-0.019255									4.05	-0.009602									4.05	0.001065									4.05	-0.015083									4.05	-0.020706
	4.06667	-0.018491									4.06667	-0.008814									4.06667	0.001227									4.06667	-0.015117									4.06667	-0.019522
	4.08333	-0.017327									4.08333	-0.007477									4.08333	0.001129									4.08333	-0.015161									4.08333	-0.018239
	4.1	-0.016463									4.1	-0.005812									4.1	0.001008									4.1	-0.01506									4.1	-0.017144
	4.11667	-0.015429									4.11667	-0.004669									4.11667	0.00092									4.11667	-0.014918									4.11667	-0.016339
	4.13333	-0.014565									4.13333	-0.003016									4.13333	0.000931									4.13333	-0.014895									4.13333	-0.015904
	4.15	-0.013941									4.15	-0.001902									4.15	0.000783									4.15	-0.014713									4.15	-0.015309
	4.16667	-0.013297									4.16667	-0.000709									4.16667	0.000734									4.16667	-0.014411									4.16667	-0.014774
	4.18333	-0.012773									4.18333	-6.5e-05									4.18333	0.000706									4.18333	-0.013869									4.18333	-0.014519
	4.2	-0.01298									4.2	0.001194									4.2	0.000705									4.2	-0.013593									4.2	-0.013863
	4.21667	-0.012496									4.21667	0.002644									4.21667	0.000717									4.21667	-0.013366									4.21667	-0.013476
	4.23333	-0.011713									4.23333	0.003363									4.23333	0.000908									4.23333	-0.013279									4.23333	-0.01296
	4.25	-0.011129									4.25	0.003712									4.25	0.00101									4.25	-0.013082									4.25	-0.012474
	4.26667	-0.011646									4.26667	0.004451									4.26667	0.001062									4.26667	-0.012835									4.26667	-0.012027
	4.28333	-0.011442									4.28333	0.00457									4.28333	0.001214									4.28333	-0.012708									4.28333	-0.011601
	4.3	-0.010149									4.3	0.005205									4.3	0.001252									4.3	-0.012399									4.3	-0.011334
	4.31667	-0.009326									4.31667	0.00531									4.31667	0.001092									4.31667	-0.012179									4.31667	-0.011016
	4.33333	-0.009183									4.33333	0.005214									4.33333	0.000853									4.33333	-0.012									4.33333	-0.010639
	4.35	-0.00943									4.35	0.005009									4.35	0.000673									4.35	-0.01201									4.35	-0.010452
	4.36667	-0.009157									4.36667	0.005093									4.36667	0.000464									4.36667	-0.011981									4.36667	-0.010474
	4.38333	-0.008914									4.38333	0.005098									4.38333	0.000344									4.38333	-0.011661									4.38333	-0.010207
	4.4	-0.008072									4.4	0.004838									4.4	0.000238									4.4	-0.011401									4.4	-0.009889
	4.41667	-0.007519									4.41667	0.004458									4.41667	0.000313									4.41667	-0.011151									4.41667	-0.009541
	4.43333	-0.007516									4.43333	0.003667									4.43333	0.000338									4.43333	-0.010851									4.43333	-0.009163
	4.45	-0.007464									4.45	0.002937									4.45	0.000253									4.45	-0.010701									4.45	-0.008565
	4.46667	-0.007011									4.46667	0.002827									4.46667	-4.2e-05									4.46667	-0.01077									4.46667	-0.007867
	4.48333	-0.005879									4.48333	0.003107									4.48333	0.000113									4.48333	-0.01085									4.48333	-0.00746
	4.5	-0.005576									4.5	0.003102									4.5	1.8e-05									4.5	-0.010921									4.5	-0.007042
	4.51667	-0.006124									4.51667	0.003217									4.51667	-8.8e-05									4.51667	-0.010912									4.51667	-0.006663
	4.53333	-0.006442									4.53333	0.003131									4.53333	-0.000214									4.53333	-0.010883									4.53333	-0.006305
	4.55	-0.005999									4.55	0.002746									4.55	-0.00022									4.55	-0.010234									4.55	-0.006057
	4.56667	-0.005917									4.56667	0.002151									4.56667	-0.000425									4.56667	-0.009675									4.56667	-0.005639
	4.58333	-0.005725									4.58333	0.001736									4.58333	-0.000631									4.58333	-0.009336									4.58333	-0.005321
	4.6	-0.005533									4.6	0.001416									4.6	-0.000322									4.6	-0.00931									4.6	-0.004873
	4.61667	-0.00534									4.61667	0.001055									4.61667	0.000196									4.61667	-0.009064									4.61667	-0.004445
	4.63333	-0.005278									4.63333	0.001035									4.63333	0.000114									4.63333	-0.008469									4.63333	-0.004217
	4.65	-0.005166									4.65	0.001574									4.65	5.1e-05									4.65	-0.007853									4.65	-0.004069
	4.66667	-0.005064									4.66667	0.000944									4.66667	-0.000221									4.66667	-0.007357									4.66667	-0.003811
	4.68333	-0.005222									4.68333	0.000323									4.68333	-0.000323									4.68333	-0.006651									4.68333	-0.003483
	4.7	-0.00532									4.7	-1.2e-05									4.7	-0.000373									4.7	-0.00621									4.7	-0.003216
	4.71667	-0.005129									4.71667	-8e-06									4.71667	-0.000717									4.71667	-0.005659									4.71667	-0.003068
	4.73333	-0.004817									4.73333	0.000646									4.73333	-0.001131									4.73333	-0.005039									4.73333	-0.003241
	4.75	-0.004495									4.75	0.0008									4.75	-0.001234									4.75	-0.004528									4.75	-0.003374
	4.76667	-0.004203									4.76667	-0.000216									4.76667	-0.000968									4.76667	-0.003818									4.76667	-0.003636
	4.78333	-0.003941									4.78333	-0.000952									4.78333	-0.000872									4.78333	-0.003068									4.78333	-0.003769
	4.8	-0.00381									4.8	-0.001522									4.8	-0.001006									4.8	-0.002823									4.8	-0.003592
	4.81667	-0.003698									4.81667	-0.002014									4.81667	-0.001515									4.81667	-0.002419									4.81667	-0.003486
	4.83333	-0.003566									4.83333	-0.001596									4.83333	-0.001744									4.83333	-0.002366									4.83333	-0.003419
	4.85	-0.003525									4.85	-0.001427									4.85	-0.002092									4.85	-0.002113									4.85	-0.003293
	4.86667	-0.003183									4.86667	-0.001549									4.86667	-0.001891									4.86667	-0.00184									4.86667	-0.003267
	4.88333	-0.003242									4.88333	-0.001711									4.88333	-0.00116									4.88333	-0.001826									4.88333	-0.00339
	4.9	-0.00293									4.9	-0.002337									4.9	-0.000679									4.9	-0.00181									4.9	-0.003495
	4.91667	-0.002728									4.91667	-0.002515									4.91667	-0.001044									4.91667	-0.001486									4.91667	-0.00354
	4.93333	-0.002277									4.93333	-0.002162									4.93333	-0.000838									4.93333	-0.001382									4.93333	-0.003724
	4.95	-0.001995									4.95	-0.00196									4.95	-0.000492									4.95	-0.001058									4.95	-0.003789
	4.96667	-0.001624									4.96667	-0.001247									4.96667	-0.000656									4.96667	-0.001044									4.96667	-0.003634
	4.98333	-0.001252									4.98333	-0.001375									4.98333	-0.00066									4.98333	-0.001289									4.98333	-0.003349
	5	-0.000991									5	-0.001877									5	-0.000263									5	-0.001594									5	-0.003225
	5.01667	-0.001029									5.01667	-0.002241									5.01667	-0.0002									5.01667	-0.001881									5.01667	-0.003202
	5.03333	-0.000958									5.03333	-0.002235									5.03333	-0.000427									5.03333	-0.001828									5.03333	-0.003298
	5.05	-0.000706									5.05	-0.002128									5.05	-0.000724									5.05	-0.001855									5.05	-0.003185
	5.06667	-0.000525									5.06667	-0.002142									5.06667	-0.000841									5.06667	-0.002072									5.06667	-0.002821
	5.08333	-0.000813									5.08333	-0.002036									5.08333	-0.000488									5.08333	-0.002129									5.08333	-0.002438
	5.1	-0.000952									5.1	-0.002014									5.1	-4e-05									5.1	-0.002116									5.1	-0.001946
	5.11667	-0.000851									5.11667	-0.002244									5.11667	-1.5e-05									5.11667	-0.002275									5.11667	-0.001775
	5.13333	-0.001269									5.13333	-0.002644									5.13333	-3e-05									5.13333	-0.002565									5.13333	-0.001823
	5.15	-0.001508									5.15	-0.003284									5.15	4.5e-05									5.15	-0.002564									5.15	-0.001842
	5.16667	-0.001646									5.16667	-0.004164									5.16667	-0.00016									5.16667	-0.002514									5.16667	-0.00168
	5.18333	-0.001725									5.18333	-0.005104									5.18333	-0.000455									5.18333	-0.002343									5.18333	-0.001649
	5.2	-0.001753									5.2	-0.005639									5.2	-0.000372									5.2	-0.002112									5.2	-0.001509
	5.21667	-0.002222									5.21667	-0.006125									5.21667	-0.000179									5.21667	-0.001923									5.21667	-0.00135
	5.23333	-0.00265									5.23333	-0.00631									5.23333	-0.000157									5.23333	-0.001634									5.23333	-0.001262
	5.25	-0.002409									5.25	-0.006526									5.25	0.000315									5.25	-0.001616									5.25	-0.001283
	5.26667	-0.002047									5.26667	-0.006802									5.26667	0.000598									5.26667	-0.001627									5.26667	-0.001314
	5.28333	-0.002296									5.28333	-0.005738									5.28333	0.00073									5.28333	-0.001428									5.28333	-0.001485
	5.3	-0.002444									5.3	-0.005737									5.3	0.000864									5.3	-0.001036									5.3	-0.001428
	5.31667	-0.002473									5.31667	-0.006347									5.31667	0.000669									5.31667	-0.000705									5.31667	-0.001062
	5.33333	-0.002551									5.33333	-0.007097									5.33333	0.000515									5.33333	-0.000405									5.33333	-0.000825
	5.35	-0.00236									5.35	-0.006646									5.35	0.0006									5.35	-0.000314									5.35	-0.000859
	5.36667	-0.001668									5.36667	-0.004976									5.36667	0.001105									5.36667	-7.4e-05									5.36667	-0.000903
	5.38333	-0.001166									5.38333	-0.004666									5.38333	0.0007									5.38333	0.000247									5.38333	-0.000897
	5.4	-0.001405									5.4	-0.004716									5.4	0.00062									5.4	0.000455									5.4	-0.001203
	5.41667	-0.001213									5.41667	-0.004825									5.41667	0.001112									5.41667	0.000802									5.41667	-0.00116
	5.43333	-0.001071									5.43333	-0.003945									5.43333	0.001305									5.43333	0.001									5.43333	-0.001177
	5.45	-0.001089									5.45	-0.002665									5.45	0.001287									5.45	0.001147									5.45	-0.001104
	5.46667	-0.001128									5.46667	-0.001614									5.46667	0.001549									5.46667	0.001135									5.46667	-0.001031
	5.48333	-0.001516									5.48333	-0.000324									5.48333	0.001252									5.48333	0.001082									5.48333	-0.000909
	5.5	-0.001284									5.5	-0.000149									5.5	0.00087									5.5	0.001121									5.5	-0.000838
	5.51667	-0.001412									5.51667	-0.000163									5.51667	0.000921									5.51667	0.00123									5.51667	-0.000828
	5.53333	-0.0015									5.53333	0.000582									5.53333	0.000842									5.53333	0.001099									5.53333	-0.000729
	5.55	-0.001158									5.55	0.002178									5.55	0.000623									5.55	0.000999									5.55	-0.000579
	5.56667	-0.001256									5.56667	0.004034									5.56667	0.000675									5.56667	0.000998									5.56667	-0.000379
	5.58333	-0.001455									5.58333	0.00524									5.58333	0.000676									5.58333	0.001217									5.58333	-0.00034
	5.6	-0.001462									5.6	0.005455									5.6	0.001042									5.6	0.00114									5.6	-0.000462
	5.61667	-0.00198									5.61667	0.005673									5.61667	0.001101									5.61667	0.001174									5.61667	-0.000555
	5.63333	-0.001078									5.63333	0.00603									5.63333	0.00094									5.63333	0.000909									5.63333	-0.000819
	5.65	-0.002466									5.65	0.006918									5.65	0.000868									5.65	0.000923									5.65	-0.000882
	5.66667	-0.002894									5.66667	0.007745									5.66667	0.000687									5.66667	0.000978									5.66667	-0.000875
	5.68333	-0.002472									5.68333	0.007403									5.68333	0.000276									5.68333	0.000762									5.68333	-0.000789
	5.7	-0.002369									5.7	0.007022									5.7	8e-06									5.7	0.000612									5.7	-0.000583
	5.71667	-0.002097									5.71667	0.006686									5.71667	-0.000209									5.71667	0.000583									5.71667	-0.000469
	5.73333	-0.002264									5.73333	0.005669									5.73333	-0.000226									5.73333	0.000595									5.73333	-0.000245
	5.75	-0.001892									5.75	0.005593									5.75	-0.000473									5.75	0.000617									5.75	-0.00019
	5.76667	-0.001339									5.76667	0.005816									5.76667	-0.00053									5.76667	0.000668									5.76667	-4.6e-05
	5.78333	-0.000557									5.78333	0.00562									5.78333	-0.000567									5.78333	0.00061									5.78333	0.000269
	5.8	0.000146									5.8	0.005807									5.8	-0.000444									5.8	0.000708									5.8	0.000272
	5.81667	0.00045									5.81667	0.005629									5.81667	-0.000351									5.81667	0.000757									5.81667	0.000425
	5.83333	0.000503									5.83333	0.004651									5.83333	-0.000498									5.83333	0.000917									5.83333	0.000609
	5.85	0.000476									5.85	0.004033									5.85	-0.000835									5.85	0.001227									5.85	0.000742
	5.86667	0.000589									5.86667	0.004154									5.86667	-0.001071									5.86667	0.001227									5.86667	0.000795
	5.88333	0.000863									5.88333	0.004426									5.88333	-0.001318									5.88333	0.001236									5.88333	0.000968
	5.9	0.001597									5.9	0.004002									5.9	-0.001437									5.9	0.001082									5.9	0.001441
	5.91667	0.001942									5.91667	0.004233									5.91667	-0.001536									5.91667	0.00109									5.91667	0.001824
	5.93333	0.001687									5.93333	0.005243									5.93333	-0.001376									5.93333	0.001428									5.93333	0.002107
	5.95	0.001462									5.95	0.006894									5.95	-0.001215									5.95	0.001546									5.95	0.00214
	5.96667	0.000357									5.96667	0.007244									5.96667	-0.001285									5.96667	0.001564									5.96667	0.001873
	5.98333	0.000102									5.98333	0.006385									5.98333	-0.002054									5.98333	0.001642									5.98333	0.002246
	6	0.000428									6	0.001739									6	-0.005435									6	0.000375									6	0.002928
	6.01667	0.001414									6.01667	0.000637									6.01667	-0.004027									6.01667	-0.00102									6.01667	0.002691
	6.03333	0.001471									6.03333	-0.002125									6.03333	-0.00835									6.03333	-0.000676									6.03333	0.003664
	6.05	-0.004782									6.05	-0.006167									6.05	-0.018182									6.05	-0.004871									6.05	-0.002383
	6.06667	-0.024216									6.06667	-0.021928									6.06667	-0.020754									6.06667	-0.014836									6.06667	-0.01686
	6.08333	-0.058079									6.08333	-0.05087									6.08333	-0.023526									6.08333	-0.025582									6.08333	-0.041387
	6.1	-0.078441									6.1	-0.08718									6.1	-0.020749									6.1	-0.032193									6.1	-0.063875
	6.11667	-0.095793									6.11667	-0.121635									6.11667	-0.016583									6.11667	-0.029214									6.11667	-0.079672
	6.13333	-0.104915									6.13333	-0.147971									6.13333	-0.014467									6.13333	-0.024854									6.13333	-0.087949
	6.15	-0.103557									6.15	-0.155397									6.15	-0.011771									6.15	-0.017785									6.15	-0.085526
	6.16667	-0.097308									6.16667	-0.149732									6.16667	-0.009255									6.16667	-0.013796									6.16667	-0.078303
	6.18333	-0.08851									6.18333	-0.134948									6.18333	-0.006419									6.18333	-0.008396									6.18333	-0.072991
	6.2	-0.080891									6.2	-0.113053									6.2	-0.004763									6.2	-0.006265									6.2	-0.062188
	6.21667	-0.076361									6.21667	-0.089544									6.21667	-0.004077									6.21667	-0.005212									6.21667	-0.056615
	6.23333	-0.068151									6.23333	-0.069605									6.23333	-0.003602									6.23333	-0.00485									6.23333	-0.047333
	6.25	-0.060421									6.25	-0.053156									6.25	-0.003086									6.25	-0.005128									6.25	-0.04403
	6.26667	-0.057351									6.26667	-0.044147									6.26667	-0.002771									6.26667	-0.005615									6.26667	-0.040827
	6.28333	-0.055141									6.28333	-0.033278									6.28333	-0.002415									6.28333	-0.005603									6.28333	-0.038595
	6.3	-0.051411									6.3	-0.030019									6.3	-0.002119									6.3	-0.00593									6.3	-0.037102
	6.31667	-0.045699									6.31667	-0.026877									6.31667	-0.001763									6.31667	-0.006677									6.31667	-0.03587
	6.33333	-0.042998									6.33333	-0.024905									6.33333	-0.001247									6.33333	-0.006584									6.33333	-0.034287
	6.35	-0.041847									6.35	-0.023723									6.35	-0.000941									6.35	-0.006791									6.35	-0.032775
	6.36667	-0.040336									6.36667	-0.022521									6.36667	-0.000715									6.36667	-0.007358									6.36667	-0.031712
	6.38333	-0.038824									6.38333	-0.021699									6.38333	-0.000699									6.38333	-0.008105									6.38333	-0.030569
	6.4	-0.033692									6.4	-0.020559									6.4	-0.000822									6.4	-0.008802									6.4	-0.029297
	6.41667	-0.02838									6.41667	-0.019195									6.41667	-0.000625									6.41667	-0.00927									6.41667	-0.028035
	6.43333	-0.026397									6.43333	-0.017862									6.43333	-0.000487									6.43333	-0.009878									6.43333	-0.026882
	6.45	-0.025075									6.45	-0.016698									6.45	-0.00039									6.45	-0.010126									6.45	-0.02595
	6.46667	-0.023582									6.46667	-0.015675									6.46667	-0.000312									6.46667	-0.010114									6.46667	-0.024868
	6.48333	-0.0226									6.48333	-0.014811									6.48333	-0.000304									6.48333	-0.010052									6.48333	-0.023825
	6.5	-0.021316									6.5	-0.014121									6.5	-0.000345									6.5	-0.010282									6.5	-0.022703
	6.51667	-0.020503									6.51667	-0.013698									6.51667	-0.000395									6.51667	-0.010504									6.51667	-0.021451
	6.53333	-0.019729									6.53333	-0.013664									6.53333	-0.000195									6.53333	-0.010715									6.53333	-0.020379
	6.55	-0.018785									6.55	-0.013501									6.55	-1.5e-05									6.55	-0.010756									6.55	-0.019327
	6.56667	-0.018002									6.56667	-0.013318									6.56667	0.000115									6.56667	-0.010877									6.56667	-0.018215
	6.58333	-0.017368									6.58333	-0.012824									6.58333	-6.5e-05									6.58333	-0.011128									6.58333	-0.017153
	6.6	-0.016554									6.6	-0.012275									6.6	-0.000362									6.6	-0.011003									6.6	-0.016111
	6.61667	-0.015819									6.61667	-0.011653									6.61667	-0.000368									6.61667	-0.010689									6.61667	-0.015449
	6.63333	-0.015104									6.63333	-0.010992									6.63333	-0.000505									6.63333	-0.010405									6.63333	-0.014987
	6.65	-0.014569									6.65	-0.01058									6.65	-0.000771									6.65	-0.009871									6.65	-0.014355
	6.66667	-0.014015									6.66667	-0.010389									6.66667	-0.000577									6.66667	-0.009467									6.66667	-0.013644
	6.68333	-0.01325									6.68333	-0.010207									6.68333	-0.000303									6.68333	-0.009353									6.68333	-0.013192
	6.7	-0.012695									6.7	-0.010071									6.7	-0.000157									6.7	-0.009174									6.7	-0.0127
	6.71667	-0.012189									6.71667	-0.009553									6.71667	-0.000248									6.71667	-0.008818									6.71667	-0.011949
	6.73333	-0.011444									6.73333	-0.009004									6.73333	-7.9e-05									6.73333	-0.008601									6.73333	-0.011287
	6.75	-0.010798									6.75	-0.009016									6.75	-0.000231									6.75	-0.008304									6.75	-0.010616
	6.76667	-0.010232									6.76667	-0.009198									6.76667	-0.000472									6.76667	-0.008007									6.76667	-0.010124
	6.78333	-0.009537									6.78333	-0.00927									6.78333	-0.000394									6.78333	-0.00765									6.78333	-0.009692
	6.8	-0.009071									6.8	-0.009058									6.8	-0.000261									6.8	-0.00711									6.8	-0.009291
	6.81667	-0.009154									6.81667	-0.008504									6.81667	2.4e-05									6.81667	-0.006492									6.81667	-0.00895
	6.83333	-0.009188									6.83333	-0.007641									6.83333	0.000368									6.83333	-0.005944									6.83333	-0.008749
	6.85	-0.008751									6.85	-0.006777									6.85	9.3e-05									6.85	-0.005536									6.85	-0.008418
	6.86667	-0.008695									6.86667	-0.006574									6.86667	-0.000152									6.86667	-0.005229									6.86667	-0.007927
	6.88333	-0.008489									6.88333	-0.006731									6.88333	-4.7e-05									6.88333	-0.005111									6.88333	-0.007805
	6.9	-0.007942									6.9	-0.006675									6.9	0.000403									6.9	-0.005151									6.9	-0.007894
	6.91667	-0.007615									6.91667	-0.006858									6.91667	0.000326									6.91667	-0.004894									6.91667	-0.007734
	6.93333	-0.007238									6.93333	-0.006841									6.93333	0.000239									6.93333	-0.004537									6.93333	-0.007583
	6.95	-0.006861									6.95	-0.006824									6.95	0.000212									6.95	-0.00433									6.95	-0.007502
	6.96667	-0.006774									6.96667	-0.006807									6.96667	0.000145									6.96667	-0.004363									6.96667	-0.007181
	6.98333	-0.006826									6.98333	-0.00699									6.98333	-0.000332									6.98333	-0.004306									6.98333	-0.006891
	7	-0.006829									7	-0.007182									7	-0.000183									7	-0.004009									7	-0.00664
	7.01667	-0.007072									7.01667	-0.007383									7.01667	-0.000161									7.01667	-0.003765									7.01667	-0.00627
	7.03333	-0.006964									7.03333	-0.007294									7.03333	0.000282									7.03333	-0.003631									7.03333	-0.00604
	7.05	-0.006606									7.05	-0.006865									7.05	0.000375									7.05	-0.003347									7.05	-0.005809
	7.06667	-0.006489									7.06667	-0.006436									7.06667	0.000528									7.06667	-0.003113									7.06667	-0.005599
	7.08333	-0.006381									7.08333	-0.006157									7.08333	0.000401									7.08333	-0.002939									7.08333	-0.005489
	7.1	-0.006083									7.1	-0.006138									7.1	0.00024									7.1	-0.002936									7.1	-0.005469
	7.11667	-0.006075									7.11667	-0.006129									7.11667	0.000374									7.11667	-0.002986									7.11667	-0.005309
	7.13333	-0.005947									7.13333	-0.00602									7.13333	0.000668									7.13333	-0.003107									7.13333	-0.004899
	7.15	-0.005899									7.15	-0.00606									7.15	0.001002									7.15	-0.003068									7.15	-0.004639
	7.16667	-0.006151									7.16667	-0.005971									7.16667	0.001086									7.16667	-0.002989									7.16667	-0.004269
	7.18333	-0.006593									7.18333	-0.005452									7.18333	0.00111									7.18333	-0.0027									7.18333	-0.003939
	7.2	-0.006465									7.2	-0.004593									7.2	0.00124									7.2	-0.002453									7.2	-0.00391
	7.21667	-0.006047									7.21667	-0.004244									7.21667	0.001375									7.21667	-0.002541									7.21667	-0.003791
	7.23333	-0.005349									7.23333	-0.004046									7.23333	0.0014									7.23333	-0.002289									7.23333	-0.003671
	7.25	-0.00479									7.25	-0.003947									7.25	0.001535									7.25	-0.002197									7.25	-0.003522
	7.26667	-0.004672									7.26667	-0.003548									7.26667	0.00153									7.26667	-0.002084									7.26667	-0.003263
	7.28333	-0.004294									7.28333	-0.00316									7.28333	0.001295									7.28333	-0.002062									7.28333	-0.003133
	7.3	-0.003616									7.3	-0.002811									7.3	0.001355									7.3	-0.001843									7.3	-0.002964
	7.31667	-0.003377									7.31667	-0.002763									7.31667	0.001288									7.31667	-0.00187									7.31667	-0.002675
	7.33333	-0.003509									7.33333	-0.003015									7.33333	0.001071									7.33333	-0.001857									7.33333	-0.002527
	7.35	-0.00361									7.35	-0.002836									7.35	0.000814									7.35	-0.001993									7.35	-0.002428
	7.36667	-0.003472									7.36667	-0.002378									7.36667	0.000577									7.36667	-0.00218									7.36667	-0.002509
	7.38333	-0.003214									7.38333	-0.001769									7.38333	0.000401									7.38333	-0.002107									7.38333	-0.00249
	7.4	-0.003215									7.4	-0.00137									7.4	0.000345									7.4	-0.001867									7.4	-0.002492
	7.41667	-0.003257									7.41667	-0.000921									7.41667	0.000309									7.41667	-0.001644									7.41667	-0.002374
	7.43333	-0.003288									7.43333	-0.000191									7.43333	0.000104									7.43333	-0.001661									7.43333	-0.002276
	7.45	-0.00319									7.45	0.000488									7.45	-0.000221									7.45	-0.001637									7.45	-0.002158
	7.46667	-0.003071									7.46667	0.000948									7.46667	-0.000276									7.46667	-0.001524									7.46667	-0.002169
	7.48333	-0.002983									7.48333	0.001218									7.48333	-0.000361									7.48333	-0.001651									7.48333	-0.002071
	7.5	-0.003065									7.5	0.001139									7.5	-0.00028									7.5	-0.001861									7.5	-0.001854
	7.51667	-0.003186									7.51667	0.001402									7.51667	-0.000211									7.51667	-0.001547									7.51667	-0.001576
	7.53333	-0.003228									7.53333	0.001975									7.53333	-0.000292									7.53333	-0.001463									7.53333	-0.001379
	7.55	-0.0032									7.55	0.002617									7.55	-0.000483									7.55	-0.001439									7.55	-0.001131
	7.56667	-0.003071									7.56667	0.00287									7.56667	-0.000654									7.56667	-0.001465									7.56667	-0.001044
	7.58333	-0.002873									7.58333	0.003253									7.58333	-0.000875									7.58333	-0.001331									7.58333	-0.000846
	7.6	-0.002705									7.6	0.003879									7.6	-0.001093									7.6	-0.001168									7.6	-0.000799
	7.61667	-0.002426									7.61667	0.004446									7.61667	-0.001197									7.61667	-0.00102									7.61667	-0.000982
	7.63333	-0.002168									7.63333	0.004344									7.63333	-0.001312									7.63333	-0.000982									7.63333	-0.000945
	7.65	-0.00189									7.65	0.004141									7.65	-0.001326									7.65	-0.000964									7.65	-0.001009
	7.66667	-0.001612									7.66667	0.004179									7.66667	-0.00132									7.66667	-0.000816									7.66667	-0.001002
	7.68333	-0.001344									7.68333	0.004506									7.68333	-0.001194									7.68333	-0.000658									7.68333	-0.000995
	7.7	-0.001076									7.7	0.004598									7.7	-0.001117									7.7	-0.000698									7.7	-0.000958
	7.71667	-0.001048									7.71667	0.00471									7.71667	-0.001279									7.71667	-0.000792									7.71667	-0.000762
	7.73333	-0.001161									7.73333	0.004463									7.73333	-0.00135									7.73333	-0.000836									7.73333	-0.000766
	7.75	-0.001073									7.75	0.004156									7.75	-0.001322									7.75	-0.0008									7.75	-0.00069
	7.76667	-0.000795									7.76667	0.004079									7.76667	-0.001363									7.76667	-0.000773									7.76667	-0.000794
	7.78333	-0.000717									7.78333	0.003951									7.78333	-0.001235									7.78333	-0.000667									7.78333	-0.001098
	7.8	-0.00049									7.8	0.003507									7.8	-0.001126									7.8	-0.000485									7.8	-0.001302
	7.81667	-0.000242									7.81667	0.002614									7.81667	-0.000916									7.81667	-0.000224									7.81667	-0.001467
	7.83333	-0.000205									7.83333	0.002261									7.83333	-0.001036									7.83333	0.000187									7.83333	-0.001592
	7.85	-0.000288									7.85	0.001638									7.85	-0.001236									7.85	0.000517									7.85	-0.001687
	7.86667	-0.000341									7.86667	0.001256									7.86667	-0.001146									7.86667	0.000808									7.86667	-0.001761
	7.88333	-0.000373									7.88333	0.001023									7.88333	-0.001056									7.88333	0.000868									7.88333	-0.001956
	7.9	-0.000436									7.9	0.000771									7.9	-0.000835									7.9	0.000819									7.9	-0.002161
	7.91667	-0.00054									7.91667	0.000511									7.91667	-0.000731									7.91667	0.00085									7.91667	-0.002057
	7.93333	-0.000593									7.93333	0.00041									7.93333	-0.000557									7.93333	0.001261									7.93333	-0.001932
	7.95	-0.000606									7.95	-7e-05									7.95	-0.000424									7.95	0.001552									7.95	-0.001648
	7.96667	-0.00048									7.96667	-7.1e-05									7.96667	-0.00033									7.96667	0.001633									7.96667	-0.001433
	7.98333	-0.000403									7.98333	-0.000261									7.98333	-0.000127									7.98333	0.001814									7.98333	-0.001309
	8	-0.000196									8	-0.000572									8	-1.9e-05									8	0.001718									8	-0.001185
	8.01667	-2e-05									8.01667	-0.000403									8.01667	0.000142									8.01667	0.001655									8.01667	-0.001151
	8.03333	-4e-06									8.03333	-0.000583									8.03333	0.000244									8.03333	0.001731									8.03333	-0.001197
	8.05	7.2e-05									8.05	-0.000814									8.05	0.000316									8.05	0.001848									8.05	-0.001384
	8.06667	-9.1e-05									8.06667	-0.000985									8.06667	0.000207									8.06667	0.001734									8.06667	-0.00132
	8.08333	-0.000155									8.08333	-0.000765									8.08333	-2.1e-05									8.08333	0.001491									8.08333	-0.001086
	8.1	-0.000219									8.1	-0.000368									8.1	-0.000203									8.1	0.001483									8.1	-0.000953
	8.11667	-0.000273									8.11667	-0.000521									8.11667	-0.000188									8.11667	0.001598									8.11667	-0.00046
	8.13333	-7.7e-05									8.13333	-0.000504									8.13333	-6.4e-05									8.13333	0.001413									8.13333	-0.000117
	8.15	0.000239									8.15	-0.000487									8.15	-2.9e-05									8.15	0.001008									8.15	0.000116
	8.16667	0.000415									8.16667	-0.00087									8.16667	0.000115									8.16667	0.000674									8.16667	0.000469
	8.18333	0.000731									8.18333	-0.001124									8.18333	0.00017									8.18333	0.000469									8.18333	0.000732
	8.2	0.000607									8.2	-0.00151									8.2	0.000244									8.2	0.000361									8.2	0.000835
	8.21667	0.000603									8.21667	-0.002128									8.21667	0.000316									8.21667	0.000376									8.21667	0.000487
	8.23333	0.000269									8.23333	-0.002365									8.23333	0.000169									8.23333	0.000331									8.23333	0.00024
	8.25	0.000485									8.25	-0.002603									8.25	-0.000169									8.25	0.000266									8.25	0.000353
	8.26667	0.000581									8.26667	-0.002931									8.26667	-0.000216									8.26667	6.1e-05									8.26667	0.000346
	8.28333	0.000177									8.28333	-0.003239									8.28333	0.000336									8.28333	1.6e-05									8.28333	-0.000132
	8.3	-1.6e-05									8.3	-0.003091									8.3	0.0003									8.3	2.7e-05									8.3	-0.000119
	8.31667	0.00013									8.31667	-0.002815									8.31667	0.000295									8.31667	-2.7e-05									8.31667	9.4e-05
	8.33333	0.000326									8.33333	-0.002929									8.33333	0.000589									8.33333	-0.000142									8.33333	0.000107
	8.35	0.000132									8.35	-0.002973									8.35	0.000694									8.35	-7.7e-05									8.35	0.00039
	8.36667	-3.1e-05									8.36667	-0.002667									8.36667	0.001209									8.36667	2.8e-05									8.36667	0.000583
	8.38333	0.000225									8.38333	-0.002791									8.38333	0.001494									8.38333	0.000283									8.38333	0.000736
	8.4	0.000191									8.4	-0.002819									8.4	0.001642									8.4	0.000505									8.4	0.000299
	8.41667	1.7e-05									8.41667	-0.00228									8.41667	0.001543									8.41667	0.000911									8.41667	7.2e-05
	8.43333	-0.000576									8.43333	-0.001421									8.43333	0.001334									8.43333	0.001226									8.43333	-3.5e-05
	8.45	-0.0009									8.45	-0.001272									8.45	0.001574									8.45	0.001032									8.45	0.000369
	8.46667	-0.000314									8.46667	-0.001303									8.46667	0.002075									8.46667	0.001127									8.46667	0.000922
	8.48333	-7.8e-05									8.48333	-0.001604									8.48333	0.001896									8.48333	0.001183									8.48333	0.000675
	8.5	-0.000372									8.5	-0.00247									8.5	0.00248									8.5	0.000895									8.5	0.000659
	8.51667	0.002485									8.51667	-0.005288									8.51667	0.000377									8.51667	0.00329									8.51667	0.001422
	8.53333	0.001821									8.53333	-0.011466									8.53333	-0.002995									8.53333	0.001965									8.53333	0.002526
	8.55	-0.008573									8.55	-0.016974									8.55	-0.009528									8.55	-0.003749									8.55	-0.00562
	8.56667	-0.022887									8.56667	-0.034182									8.56667	-0.01537									8.56667	-0.011744									8.56667	-0.018126
	8.58333	-0.045231									8.58333	-0.06043									8.58333	-0.017623									8.58333	-0.020729									8.58333	-0.039403
	8.6	-0.069355									8.6	-0.087102									8.6	-0.017392									8.6	-0.029697									8.6	-0.057989
	8.61667	-0.083049									8.61667	-0.117187									8.61667	-0.016818									8.61667	-0.029912									8.61667	-0.072525
	8.63333	-0.087153									8.63333	-0.137561									8.63333	-0.015285									8.63333	-0.028888									8.63333	-0.079131
	8.65	-0.084356									8.65	-0.132476									8.65	-0.012541									8.65	-0.022533									8.65	-0.078296
	8.66667	-0.08112									8.66667	-0.125421									8.66667	-0.008857									8.66667	-0.013079									8.66667	-0.070482
	8.68333	-0.077144									8.68333	-0.109485									8.68333	-0.007724									8.68333	-0.011294									8.68333	-0.061768
	8.7	-0.075988									8.7	-0.099634									8.7	-0.006567									8.7	-0.009724									8.7	-0.052734
	8.71667	-0.070203									8.71667	-0.083895									8.71667	-0.005488									8.71667	-0.00918									8.71667	-0.049859
	8.73333	-0.066267									8.73333	-0.068797									8.73333	-0.005038									8.73333	-0.008677									8.73333	-0.046075
	8.75	-0.062761									8.75	-0.053848									8.75	-0.004659									8.75	-0.009004									8.75	-0.04417
	8.76667	-0.059415									8.76667	-0.038159									8.76667	-0.00425									8.76667	-0.010001									8.76667	-0.041606
	8.78333	-0.053529									8.78333	-0.03479									8.78333	-0.00399									8.78333	-0.011108									8.78333	-0.039531
	8.8	-0.049233									8.8	-0.030235									8.8	-0.004028									8.8	-0.011749									8.8	-0.037776
	8.81667	-0.046888									8.81667	-0.025763									8.81667	-0.003654									8.81667	-0.011928									8.81667	-0.036621
	8.83333	-0.043892									8.83333	-0.02303									8.83333	-0.003329									8.83333	-0.012347									8.83333	-0.035716
	8.85	-0.040266									8.85	-0.020198									8.85	-0.003094									8.85	-0.012766									8.85	-0.034411
	8.86667	-0.039661									8.86667	-0.018175									8.86667	-0.00272									8.86667	-0.013305									8.86667	-0.032996
	8.88333	-0.033485									8.88333	-0.017353									8.88333	-0.002445									8.88333	-0.013694									8.88333	-0.031481
	8.9	-0.030879									8.9	-0.016334									8.9	-0.002348									8.9	-0.014068									8.9	-0.030266
	8.91667	-0.029284									8.91667	-0.015307									8.91667	-0.002319									8.91667	-0.01436									8.91667	-0.02938
	8.93333	-0.027769									8.93333	-0.013641									8.93333	-0.002449									8.93333	-0.014782									8.93333	-0.028445
	8.95	-0.025773									8.95	-0.012314									8.95	-0.00237									8.95	-0.015184									8.95	-0.027029
	8.96667	-0.024078									8.96667	-0.010568									8.96667	-0.00233									8.96667	-0.015455									8.96667	-0.025424
	8.98333	-0.022292									8.98333	-0.009441									8.98333	-0.001941									8.98333	-0.015787									8.98333	-0.024238
	9	-0.021127									9	-0.008149									9	-0.0017									9	-0.015805									9	-0.023082
	9.01667	-0.019982									9.01667	-0.006758									9.01667	-0.001486									9.01667	-0.01576									9.01667	-0.022026
	9.03333	-0.018687									9.03333	-0.005427									9.03333	-0.001462									9.03333	-0.015545									9.03333	-0.02102
	9.05	-0.017462									9.05	-0.004486									9.05	-0.001398									9.05	-0.01526									9.05	-0.019934
	9.06667	-0.016006									9.06667	-0.003326									9.06667	-0.000965									9.06667	-0.015266									9.06667	-0.018898
	9.08333	-0.014841									9.08333	-0.001925									9.08333	-0.000641									9.08333	-0.015111									9.08333	-0.018082
	9.1	-0.013666									9.1	-0.001118									9.1	-0.000436									9.1	-0.014913									9.1	-0.017416
	9.11667	-0.013241									9.11667	0.000337									9.11667	-0.000278									9.11667	-0.014702									9.11667	-0.016649
	9.13333	-0.012927									9.13333	0.001852									9.13333	-0.000531									9.13333	-0.014562									9.13333	-0.016103
	9.15	-0.012252									9.15	0.003617									9.15	-0.000903									9.15	-0.014231									9.15	-0.015486
	9.16667	-0.011357									9.16667	0.004953									9.16667	-0.000755									9.16667	-0.013871									9.16667	-0.0148
	9.18333	-0.010482									9.18333	0.005428									9.18333	-0.000648									9.18333	-0.01353									9.18333	-0.014193
	9.2	-0.009867									9.2	0.006069									9.2	-0.000549									9.2	-0.013256									9.2	-0.013706
	9.21667	-0.009313									9.21667	0.006649									9.21667	-0.000278									9.21667	-0.012981									9.21667	-0.013299
	9.23333	-0.008938									9.23333	0.007679									9.23333	-0.000327									9.23333	-0.013005									9.23333	-0.012782
	9.25	-0.009084									9.25	0.008159									9.25	-0.000496									9.25	-0.01303									9.25	-0.012265
	9.26667	-0.009289									9.26667	0.008958									9.26667	-0.000775									9.26667	-0.012864									9.26667	-0.011788
	9.28333	-0.008815									9.28333	0.009098									9.28333	-0.000885									9.28333	-0.012618									9.28333	-0.011401
	9.3	-0.008151									9.3	0.009135									9.3	-0.000983									9.3	-0.01233									9.3	-0.010994
	9.31667	-0.007836									9.31667	0.009209									9.31667	-0.000639									9.31667	-0.01216									9.31667	-0.010676
	9.33333	-0.007402									9.33333	0.008764									9.33333	-0.000495									9.33333	-0.01211									9.33333	-0.010059
	9.35	-0.007038									9.35	0.008409									9.35	-0.000441									9.35	-0.01208									9.35	-0.009531
	9.36667	-0.006904									9.36667	0.007553									9.36667	-0.000298									9.36667	-0.01202									9.36667	-0.009213
	9.38333	-0.00645									9.38333	0.007028									9.38333	0.000176									9.38333	-0.01183									9.38333	-0.008796
	9.4	-0.005886									9.4	0.006449									9.4	0.000151									9.4	-0.011648									9.4	-0.008488
	9.41667	-0.005622									9.41667	0.005959									9.41667	0.000237									9.41667	-0.011704									9.41667	-0.00816
	9.43333	-0.005599									9.43333	0.005519									9.43333	0.000523									9.43333	-0.01175									9.43333	-0.007842
	9.45	-0.005045									9.45	0.004909									9.45	0.000259									9.45	-0.011686									9.45	-0.007493
	9.46667	-0.004681									9.46667	0.004318									9.46667	0.000205									9.46667	-0.011843									9.46667	-0.007295
	9.48333	-0.004998									9.48333	0.003888									9.48333	0.000182									9.48333	-0.012149									9.48333	-0.007107
	9.5	-0.004824									9.5	0.003545									9.5	0.000419									9.5	-0.012234									9.5	-0.007199
	9.51667	-0.004561									9.51667	0.00296									9.51667	0.000727									9.51667	-0.012157									9.51667	-0.00698
	9.53333	-0.004208									9.53333	0.002445									9.53333	0.000544									9.53333	-0.01197									9.53333	-0.006651
	9.55	-0.004024									9.55	0.00206									9.55	0.000422									9.55	-0.011633									9.55	-0.006402
	9.56667	-0.003981									9.56667	0.001715									9.56667	0.00043									9.56667	-0.011327									9.56667	-0.006244
	9.58333	-0.003948									9.58333	0.00166									9.58333	0.000378									9.58333	-0.01134									9.58333	-0.006285
	9.6	-0.004015									9.6	0.001482									9.6	0.000316									9.6	-0.011522									9.6	-0.006056
	9.61667	-0.003812									9.61667	0.001503									9.61667	0.000185									9.61667	-0.011743									9.61667	-0.005877
	9.63333	-0.003419									9.63333	0.001294									9.63333	0.000203									9.63333	-0.011674									9.63333	-0.005967
	9.65	-0.003267									9.65	0.001294									9.65	0.000221									9.65	-0.011535									9.65	-0.005848
	9.66667	-0.003214									9.66667	0.001325									9.66667	-4.1e-05									9.66667	-0.011636									9.66667	-0.005709
	9.68333	-0.003011									9.68333	0.001195									9.68333	-0.000103									9.68333	-0.011347									9.68333	-0.005649
	9.7	-0.002929									9.7	0.001053									9.7	-0.000146									9.7	-0.010847									9.7	-0.00554
	9.71667	-0.002776									9.71667	0.00109									9.71667	-7e-05									9.71667	-0.010656									9.71667	-0.00507
	9.73333	-0.002434									9.73333	0.001056									9.73333	5e-06									9.73333	-0.010335									9.73333	-0.00484
	9.75	-0.002032									9.75	0.000912									9.75	-2.9e-05									9.75	-0.009685									9.75	-0.00477
	9.76667	-0.00191									9.76667	0.000879									9.76667	-9.3e-05									9.76667	-0.008864									9.76667	-0.00472
	9.78333	-0.001977									9.78333	0.000935									9.78333	-0.000227									9.78333	-0.008513									9.78333	-0.0048
	9.8	-0.001955									9.8	0.001009									9.8	-0.000284									9.8	-0.008432									9.8	-0.00461
	9.81667	-0.001764									9.81667	0.000982									9.81667	-0.000303									9.81667	-0.008291									9.81667	-0.004159
	9.83333	-0.001512									9.83333	0.000764									9.83333	-0.000372									9.83333	-0.007709									9.83333	-0.003979
	9.85	-0.00141									9.85	0.000526									9.85	-0.000411									9.85	-0.006977									9.85	-0.003898
	9.86667	-0.001379									9.86667	0.000219									9.86667	-0.000441									9.86667	-0.006576									9.86667	-0.003557
	9.88333	-0.001387									9.88333	0.000171									9.88333	-0.00055									9.88333	-0.006334									9.88333	-0.003327
	9.9	-0.001256									9.9	0.000151									9.9	-0.000702									9.9	-0.005983									9.9	-0.003056
	9.91667	-0.001055									9.91667	-0.000111									9.91667	-0.000698									9.91667	-0.005131									9.91667	-0.002835
	9.93333	-0.001074									9.93333	-0.000722									9.93333	-0.000774									9.93333	-0.004309									9.93333	-0.002764
	9.95	-0.001232									9.95	-0.001294									9.95	-0.000929									9.95	-0.003947									9.95	-0.002592
	9.96667	-0.001541									9.96667	-0.001615									9.96667	-0.000995									9.96667	-0.003415									9.96667	-0.002511
	9.98333	-0.00123									9.98333	-0.001917									9.98333	-0.000991									9.98333	-0.003493									9.98333	-0.00228
	10	-0.001									10	-0.001671									10	-0.00103									10	-0.003402									10	-0.001969
	10.0167	-0.000519									10.0167	-0.001826									10.0167	-0.001133									10.0167	-0.003181									10.0167	-0.001967
	10.0333	-0.000329									10.0333	-0.002442									10.0333	-0.001106									10.0333	-0.002969									10.0333	-0.002035
	10.05	-0.000458									10.05	-0.003357									10.05	-0.001178									10.05	-0.002728									10.05	-0.001793
	10.0667	-0.000518									10.0667	-0.003903									10.0667	-0.001221									10.0667	-0.002267									10.0667	-0.001731
	10.0833	-0.000267									10.0833	-0.003118									10.0833	-0.001254									10.0833	-0.001635									10.0833	-0.001389
	10.1	8.3e-05									10.1	-0.001506									10.1	-0.001228									10.1	-0.001324									10.1	-0.001417
	10.1167	4.3e-05									10.1167	-0.000404									10.1167	-0.001275									10.1167	-0.001024									10.1167	-0.001325
	10.1333	0.000232									10.1333	-0.000343									10.1333	-0.001292									10.1333	-0.000904									10.1333	-0.001232
	10.15	0.000192									10.15	-0.000571									10.15	-0.000689									10.15	-0.001144									10.15	-0.00113
	10.1667	-0.000198									10.1667	0.00049									10.1667	-0.000246									10.1667	-0.001084									10.1667	-0.001127
	10.1833	-0.000148									10.1833	0.000691									10.1833	2.7e-05									10.1833	-0.000874									10.1833	-0.001065
	10.2	0.000181									10.2	0.000681									10.2	0.000221									10.2	-0.000704									10.2	-0.000832
	10.2167	0.00026									10.2167	-9.9e-05									10.2167	0.000435									10.2167	-0.000496									10.2167	-0.000819
	10.2333	0.000229									10.2333	-0.0008									10.2333	0.0008									10.2333	-0.000288									10.2333	-0.000956
	10.25	9.8e-05									10.25	-0.00056									10.25	0.000924									10.25	-0.000149									10.25	-0.000792
	10.2667	-0.000243									10.2667	-0.000321									10.2667	0.001269									10.2667	0.000349									10.2667	-0.000529
	10.2833	-0.000403									10.2833	-5.2e-05									10.2833	0.001203									10.2833	0.000637									10.2833	-0.000426
	10.3	-0.000505									10.3	0.000518									10.3	0.00113									10.3	0.000734									10.3	-0.000552
	10.3167	-0.000336									10.3167	8.6e-05									10.3167	0.001002									10.3167	0.00095									10.3167	-0.000699
	10.3333	-0.000258									10.3333	9.5e-05									10.3333	0.001183									10.3333	0.000556									10.3333	-0.000595
	10.35	-0.00016									10.35	0.000504									10.35	0.001444									10.35	0.000272									10.35	-0.000531
	10.3667	0.000209									10.3667	0.000773									10.3667	0.001595									10.3667	0.000227									10.3667	-0.000397
	10.3833	0.000437									10.3833	0.000751									10.3833	0.001637									10.3833	0.000263									10.3833	-0.000213
	10.4	0.000575									10.4	0.0005									10.4	0.001641									10.4	0.000267									10.4	-5.9e-05
	10.4167	0.000643									10.4167	0.00057									10.4167	0.001792									10.4167	0.00017									10.4167	0.000146
	10.4333	0.00062									10.4333	0.000559									10.4333	0.001682									10.4333	0.000542									10.4333	0.00022
	10.45	0.000418									10.45	0.000619									10.45	0.001342									10.45	0.000385									10.45	0.000325
	10.4667	0.000295									10.4667	0.000778									10.4667	0.001092									10.4667	-1.3e-05									10.4667	0.00047
	10.4833	0.000363									10.4833	0.001097									10.4833	0.000763									10.4833	-0.0003									10.4833	0.000574
	10.5	0.0006									10.5	0.001658									10.5	0.000546									10.5	-0.00032									10.5	0.000559
	10.5167	0.000977									10.5167	0.002189									10.5167	0.000544									10.5167	-0.000562									10.5167	0.000454
	10.5333	0.000913									10.5333	0.00252									10.5333	0.000551									10.5333	-0.000914									10.5333	0.00033
	10.55	0.00105									10.55	0.002521									10.55	0.000599									10.55	-0.001265									10.55	0.000235
	10.5667	0.001077									10.5667	0.002752									10.5667	0.000217									10.5667	-0.001477									10.5667	0.0004
	10.5833	0.001224									10.5833	0.002983									10.5833	0.000105									10.5833	-0.001759									10.5833	0.000456
	10.6	0.00114									10.6	0.002386									10.6	0.000124									10.6	-0.001873									10.6	0.000521
	10.6167	0.000416									10.6167	0.002039									10.6167	-0.000205									10.6167	-0.001709									10.6167	0.000617
	10.6333	-0.000148									10.6333	0.001483									10.6333	-0.000474									10.6333	-0.001676									10.6333	0.000624
	10.65	-0.000652									10.65	0.000896									10.65	-0.000792									10.65	-0.001372									10.65	0.00057
	10.6667	-0.000436									10.6667	0.00057									10.6667	-0.000841									10.6667	-0.001058									10.6667	0.000596
	10.6833	-0.00084									10.6833	0.000443									10.6833	-0.00095									10.6833	-0.001055									10.6833	0.000622
	10.7	-0.000985									10.7	-6.2e-05									10.7	-0.000709									10.7	-0.000763									10.7	0.000588
	10.7167	-0.00075									10.7167	-0.000397									10.7167	-0.000618									10.7167	-0.000552									10.7167	0.000484
	10.7333	-0.000715									10.7333	-0.000871									10.7333	-0.000607									10.7333	-0.000372									10.7333	0.000411
	10.75	-0.00044									10.75	-0.001255									10.75	-0.000546									10.75	-0.000201									10.75	0.000338
	10.7667	-0.000335									10.7667	-0.00126									10.7667	-0.000585									10.7667	0.000259									10.7667	0.000114
	10.7833	-4e-05									10.7833	-0.001604									10.7833	-0.000554									10.7833	0.00055									10.7833	-0.000239
	10.8	-0.000355									10.8	-0.001927									10.8	-0.000524									10.8	0.00065									10.8	-0.000493
	10.8167	-0.000421									10.8167	-0.00159									10.8167	-0.000286									10.8167	0.000809									10.8167	-0.000586
	10.8333	-1.7e-05									10.8333	-0.000782									10.8333	-0.000338									10.8333	0.000829									10.8333	-0.00043
	10.85	-0.000113									10.85	-0.000344									10.85	-0.00049									10.85	0.000978									10.85	-0.000453
	10.8667	-9e-06									10.8667	-0.000546									10.8667	-0.000461									10.8667	0.001538									10.8667	-0.000286
	10.8833	-3.5e-05									10.8833	-0.000679									10.8833	-0.000243									10.8833	0.001948									10.8833	-0.00036
	10.9	8.9e-05									10.9	0.0001									10.9	-0.000186									10.9	0.002188									10.9	-0.000603
	10.9167	2.3e-05									10.9167	0.0011									10.9167	-0.000381									10.9167	0.001918									10.9167	-0.000537
	10.9333	0.000136									10.9333	0.00122									10.9333	-0.000247									10.9333	0.001859									10.9333	-0.000821
	10.95	-7.1e-05									10.95	0.00168									10.95	-0.000342									10.95	0.00194									10.95	-0.001325
	10.9667	-0.000868									10.9667	0.00263									10.9667	-0.000187									10.9667	0.00175									10.9667	-0.001498
	10.9833	-0.000655									10.9833	0.00303									10.9833	-0.000833									10.9833	0.001831									10.9833	-0.000752
	11	0.000428									11	0.001491									11	-0.002659									11	0.001342									11	0.000884
	11.0167	0.001841									11.0167	-0.002656									11.0167	-0.002038									11.0167	0.001384									11.0167	0.00191
	11.0333	0.003003									11.0333	-0.004014									11.0333	-0.000797									11.0333	0.001896									11.0333	0.003295
	11.05	-0.000824									11.05	-0.009001									11.05	-0.005076									11.05	-0.000543									11.05	-0.000779
	11.0667	-0.008972									11.0667	-0.017299									11.0667	-0.011845									11.0667	-0.009621									11.0667	-0.009933
	11.0833	-0.03207									11.0833	-0.033977									11.0833	-0.018993									11.0833	-0.017149									11.0833	-0.027437
	11.1	-0.052317									11.1	-0.052913									11.1	-0.021963									11.1	-0.028808									11.1	-0.052562
	11.1167	-0.061726									11.1167	-0.083068									11.1167	-0.019736									11.1167	-0.029995									11.1167	-0.064757
	11.1333	-0.068754									11.1333	-0.106293									11.1333	-0.015778									11.1333	-0.026653									11.1333	-0.070581
	11.15	-0.070802									11.15	-0.118058									11.15	-0.01185									11.15	-0.019221									11.15	-0.066236
	11.1667	-0.066951									11.1667	-0.120793									11.1667	-0.008302									11.1667	-0.015869									11.1667	-0.062281
	11.1833	-0.063799									11.1833	-0.116578									11.1833	-0.005464									11.1833	-0.012547									11.1833	-0.057715
	11.2	-0.062648									11.2	-0.107301									11.2	-0.004107									11.2	-0.009695									11.2	-0.0519
	11.2167	-0.058797									11.2167	-0.092054									11.2167	-0.003213									11.2167	-0.008084									11.2167	-0.046125
	11.2333	-0.055786									11.2333	-0.076896									11.2333	-0.002318									11.2333	-0.007652									11.2333	-0.04149
	11.25	-0.055995									11.25	-0.067208									11.25	-0.002133									11.25	-0.00802									11.25	-0.039345
	11.2667	-0.053524									11.2667	-0.053301									11.2667	-0.002099									11.2667	-0.008749									11.2667	-0.038271
	11.2833	-0.046333									11.2833	-0.039633									11.2833	-0.002174									11.2833	-0.009037									11.2833	-0.036586
	11.3	-0.043652									11.3	-0.032764									11.3	-0.00191									11.3	-0.008546									11.3	-0.035361
	11.3167	-0.042662									11.3167	-0.027953									11.3167	-0.001448									11.3167	-0.007785									11.3167	-0.034046
	11.3333	-0.041592									11.3333	-0.022493									11.3333	-0.001317									11.3333	-0.007865									11.3333	-0.032812
	11.35	-0.038072									11.35	-0.019472									11.35	-0.001075									11.35	-0.008344									11.35	-0.031647
	11.3667	-0.033081									11.3667	-0.018032									11.3667	-0.000803									11.3667	-0.008544									11.3667	-0.030383
	11.3833	-0.033061									11.3833	-0.017462									11.3833	-0.000671									11.3833	-0.008923									11.3833	-0.029208
	11.4	-0.032761									11.4	-0.01679									11.4	-0.00033									11.4	-0.009193									11.4	-0.027934
	11.4167	-0.032171									11.4167	-0.016016									11.4167	-0.000131									11.4167	-0.009545									11.4167	-0.02654
	11.4333	-0.030842									11.4333	-0.015603									11.4333	-0.000192									11.4333	-0.009966									11.4333	-0.025755
	11.45	-0.027392									11.45	-0.014789									11.45	1.7e-05									11.45	-0.010497									11.45	-0.024641
	11.4667	-0.025702									11.4667	-0.013226									11.4667	0.000176									11.4667	-0.010778									11.4667	-0.023487
	11.4833	-0.021443									11.4833	-0.011763									11.4833	0.000145									11.4833	-0.010859									11.4833	-0.022213
	11.5	-0.019693									11.5	-0.010508									11.5	0.000203									11.5	-0.011002									11.5	-0.020889
	11.5167	-0.017884									11.5167	-0.009931									11.5167	0.00038									11.5167	-0.010936									11.5167	-0.019735
	11.5333	-0.015435									11.5333	-0.009725									11.5333	0.000646									11.5333	-0.010729									11.5333	-0.018711
	11.55	-0.014186									11.55	-0.009489									11.55	0.000563									11.55	-0.010473									11.55	-0.017517
	11.5667	-0.014167									11.5667	-0.009102									11.5667	0.000539									11.5667	-0.010297									11.5667	-0.016413
	11.5833	-0.013318									11.5833	-0.008486									11.5833	0.000716									11.5833	-0.010141									11.5833	-0.015669
	11.6	-0.012479									11.6	-0.007478									11.6	0.000922									11.6	-0.010036									11.6	-0.015155
	11.6167	-0.0124									11.6167	-0.006848									11.6167	0.000906									11.6167	-0.009973									11.6167	-0.014522
	11.6333	-0.010731									11.6333	-0.006329									11.6333	0.00049									11.6333	-0.01003									11.6333	-0.014018
	11.65	-0.008253									11.65	-0.005769									11.65	0.000284									11.65	-0.009987									11.65	-0.013415
	11.6667	-0.007674									11.6667	-0.0049									11.6667	-0.000222									11.6667	-0.009934									11.6667	-0.012691
	11.6833	-0.006886									11.6833	-0.00435									11.6833	-0.001047									11.6833	-0.009641									11.6833	-0.012037
	11.7	-0.006367									11.7	-0.003879									11.7	-0.001484									11.7	-0.00921									11.7	-0.011314
	11.7167	-0.006169									11.7167	-0.003946									11.7167	-0.001493									11.7167	-0.008971									11.7167	-0.01055
	11.7333	-0.005951									11.7333	-0.003534									11.7333	-0.001061									11.7333	-0.008782									11.7333	-0.010067
	11.75	-0.005743									11.75	-0.002841									11.75	-0.00122									11.75	-0.008603									11.75	-0.009574
	11.7667	-0.005285									11.7667	-0.002028									11.7667	-0.000878									11.7667	-0.008364									11.7667	-0.00929
	11.7833	-0.004906									11.7833	-0.001465									11.7833	-0.000577									11.7833	-0.007985									11.7833	-0.008977
	11.8	-0.004378									11.8	-0.001131									11.8	-0.000496									11.8	-0.007838									11.8	-0.008804
	11.8167	-0.004121									11.8167	-0.000995									11.8167	-0.000605									11.8167	-0.007654									11.8167	-0.00841
	11.8333	-0.003773									11.8333	-0.000699									11.8333	-0.000755									11.8333	-0.007579									11.8333	-0.008167
	11.85	-0.003615									11.85	4.7e-05									11.85	-0.000375									11.85	-0.007395									11.85	-0.008034
	11.8667	-0.003507									11.8667	0.000493									11.8667	-0.000135									11.8667	-0.007061									11.8667	-0.007941
	11.8833	-0.00325									11.8833	0.000799									11.8833	0.000115									11.8833	-0.006736									11.8833	-0.007708
	11.9	-0.003192									11.9	0.001097									11.9	0.000296									11.9	-0.006385									11.9	-0.007254
	11.9167	-0.003085									11.9167	0.000627									11.9167	0.000528									11.9167	-0.006176									11.9167	-0.006931
	11.9333	-0.003127									11.9333	-0.000364									11.9333	0.00052									11.9333	-0.005997									11.9333	-0.006788
	11.95	-0.00316									11.95	-0.000624									11.95	0.000543									11.95	-0.005748									11.95	-0.006465
	11.9667	-0.003003									11.9667	-0.000484									11.9667	0.000585									11.9667	-0.005459									11.9667	-0.005952
	11.9833	-0.002915									11.9833	-0.000525									11.9833	0.000737									11.9833	-0.00532									11.9833	-0.005539
	12	-0.002898									12	-0.000404									12	0.001061									12	-0.005304									12	-0.005496
	12.0167	-0.002791									12.0167	2e-05									12.0167	0.001218									12.0167	-0.005271									12.0167	-0.005383
	12.0333	-0.002704									12.0333	-8.7e-05									12.0333	0.001175									12.0333	-0.005119									12.0333	-0.005151
	12.05	-0.002827									12.05	-0.000524									12.05	0.001132									12.05	-0.005036									12.05	-0.005058
	12.0667	-0.00293									12.0667	-0.001221									12.0667	0.001149									12.0667	-0.004833									12.0667	-0.004715
	12.0833	-0.002992									12.0833	-0.002108									12.0833	0.001196									12.0833	-0.00463									12.0833	-0.004272
	12.1	-0.003005									12.1	-0.002603									12.1	0.001324									12.1	-0.004471									12.1	-0.004279
	12.1167	-0.002999									12.1167	-0.003046									12.1167	0.001387									12.1167	-0.004285									12.1167	-0.004046
	12.1333	-0.002872									12.1333	-0.00342									12.1333	0.001189									12.1333	-0.003949									12.1333	-0.003803
	12.15	-0.002935									12.15	-0.003753									12.15	0.000722									12.15	-0.003773									12.15	-0.003491
	12.1667	-0.003098									12.1667	-0.004146									12.1667	0.000574									12.1667	-0.003947									12.1667	-0.002898
	12.1833	-0.003151									12.1833	-0.004259									12.1833	0.000397									12.1833	-0.003791									12.1833	-0.002825
	12.2	-0.003184									12.2	-0.00439									12.2	0.00025									12.2	-0.003449									12.2	-0.002562
	12.2167	-0.003088									12.2167	-0.00441									12.2167	0.000435									12.2167	-0.003151									12.2167	-0.002719
	12.2333	-0.003031									12.2333	-0.004499									12.2333	0.000221									12.2333	-0.002912									12.2333	-0.002757
	12.25	-0.002924									12.25	-0.004549									12.25	-0.000364									12.25	-0.002794									12.25	-0.002954
	12.2667	-0.002628									12.2667	-0.004808									12.2667	-0.000859									12.2667	-0.002555									12.2667	-0.003071
	12.2833	-0.002551									12.2833	-0.005388									12.2833	-0.001293									12.2833	-0.002327									12.2833	-0.003248
	12.3	-0.002375									12.3	-0.006115									12.3	-0.001618									12.3	-0.001933									12.3	-0.003516
	12.3167	-0.002038									12.3167	-0.006871									12.3167	-0.001373									12.3167	-0.001343									12.3167	-0.003693
	12.3333	-0.001672									12.3333	-0.007346									12.3333	-0.001148									12.3333	-0.001013									12.3333	-0.00371
	12.35	-0.001555									12.35	-0.007412									12.35	-0.001163									12.35	-0.000912									12.35	-0.003787
	12.3667	-0.001839									12.3667	-0.007157									12.3667	-0.001518									12.3667	-0.000802									12.3667	-0.003865
	12.3833	-0.002002									12.3833	-0.006803									12.3833	-0.001503									12.3833	-0.000772									12.3833	-0.004122
	12.4	-0.001836									12.4	-0.006726									12.4	-0.001338									12.4	-0.000747									12.4	-0.004079
	12.4167	-0.001819									12.4167	-0.006738									12.4167	-0.001244									12.4167	-0.000675									12.4167	-0.004107
	12.4333	-0.001603									12.4333	-0.007039									12.4333	-0.00123									12.4333	-0.000594									12.4333	-0.003974
	12.45	-0.001806									12.45	-0.006681									12.45	-0.000956									12.45	-0.000603									12.45	-0.003991
	12.4667	-0.00183									12.4667	-0.006422									12.4667	-0.000542									12.4667	-0.000422									12.4667	-0.003938
	12.4833	-0.001934									12.4833	-0.006124									12.4833	-0.000618									12.4833	-0.000201									12.4833	-0.003976
	12.5	-0.002017									12.5	-0.005773									12.5	-0.000473									12.5	-0.000224									12.5	-0.003883
	12.5167	-0.001931									12.5167	-0.004741									12.5167	-3.8e-05									12.5167	-0.000222									12.5167	-0.00404
	12.5333	-0.001945									12.5333	-0.003048									12.5333	0.000338									12.5333	-0.00033									12.5333	-0.004177
	12.55	-0.001688									12.55	-0.001075									12.55	0.000343									12.55	-0.000448									12.55	-0.004165
	12.5667	-0.001582									12.5667	2.7e-05									12.5667	0.000489									12.5667	-0.000776									12.5667	-0.004122
	12.5833	-0.001635									12.5833	0.00089									12.5833	0.000465									12.5833	-0.000974									12.5833	-0.004059
	12.6	-0.001629									12.6	0.002184									12.6	0.000671									12.6	-0.000946									12.6	-0.003796
	12.6167	-0.001433									12.6167	0.004271									12.6167	0.000712									12.6167	-0.000803									12.6167	-0.003533
	12.6333	-0.001426									12.6333	0.005118									12.6333	0.000803									12.6333	-0.000809									12.6333	-0.00308
	12.65	-0.00142									12.65	0.004765									12.65	0.001074									12.65	-0.001036									12.65	-0.002708
	12.6667	-0.001164									12.6667	0.004382									12.6667	0.001014									12.6667	-0.001052									12.6667	-0.002435
	12.6833	-0.000827									12.6833	0.004099									12.6833	0.001125									12.6833	-0.001049									12.6833	-0.002342
	12.7	-0.000631									12.7	0.003827									12.7	0.000927									12.7	-0.001039									12.7	-0.002409
	12.7167	-0.000564									12.7167	0.003429									12.7167	0.000975									12.7167	-0.000883									12.7167	-0.002296
	12.7333	-0.000238									12.7333	0.00367									12.7333	0.001273									12.7333	-0.000927									12.7333	-0.001993
	12.75	0.000208									12.75	0.003721									12.75	0.001421									12.75	-0.00107									12.75	-0.00207
	12.7667	0.000355									12.7667	0.003732									12.7667	0.001289									12.7667	-0.001374									12.7667	-0.002137
	12.7833	0.000681									12.7833	0.003403									12.7833	0.000987									12.7833	-0.001208									12.7833	-0.001954
	12.8	0.001068									12.8	0.003176									12.8	0.000506									12.8	-0.000804									12.8	-0.001711
	12.8167	0.001234									12.8167	0.002791									12.8167	0.00025									12.8167	-0.000692									12.8167	-0.001568
	12.8333	0.001361									12.8333	0.002046									12.8333	0.000335									12.8333	-0.00061									12.8333	-0.001365
	12.85	0.001387									12.85	0.001181									12.85	0.000289									12.85	-0.000328									12.85	-0.000822
	12.8667	0.001494									12.8667	0.000685									12.8667	0.000243									12.8667	-1.6e-05									12.8667	-0.000489
	12.8833	0.001321									12.8833	0.00023									12.8833	0.000157									12.8833	0.000455									12.8833	-0.000426
	12.9	0.001197									12.9	-0.000354									12.9	-0.000138									12.9	0.000677									12.9	-0.000112
	12.9167	0.000794									12.9167	-0.000856									12.9167	-0.00021									12.9167	0.000548									12.9167	5.1e-05
	12.9333	0.000851									12.9333	-0.001169									12.9333	-0.000302									12.9333	0.000409									12.9333	9.4e-05
	12.95	0.000917									12.95	-0.001232									12.95	-0.000594									12.95	0.00031									12.95	-0.000152
	12.9667	0.001054									12.9667	-0.001455									12.9667	-0.000436									12.9667	0.000291									12.9667	-0.000469
	12.9833	0.000851									12.9833	-0.001318									12.9833	-0.000488									12.9833	0.000303									12.9833	-0.000746
	13	0.000537									13	-0.00108									13	-0.00058									13	0.000435									13	-0.000762
	13.0167	0.000314									13.0167	-0.000972									13.0167	-0.000571									13.0167	0.000599									13.0167	-0.000809
	13.0333	-4.9e-05									13.0333	-0.001054									13.0333	-0.000443									13.0333	0.000843									13.0333	-0.000615
	13.05	-0.000312									13.05	-0.001536									13.05	-0.000374									13.05	0.000568									13.05	-0.000332
	13.0667	-0.000595									13.0667	-0.001998									13.0667	-0.000235									13.0667	0.000222									13.0667	-0.000388
	13.0833	-0.000769									13.0833	-0.00224									13.0833	4.4e-05									13.0833	0.000126									13.0833	-0.000535
	13.1	-0.000942									13.1	-0.002882									13.1	2e-06									13.1	0.000113									13.1	-0.000291
	13.1167	-0.001055									13.1167	-0.002855									13.1167	1e-06									13.1167	0.000123									13.1167	-0.000207
	13.1333	-0.000639									13.1333	-0.002637									13.1333	9e-06									13.1333	3.3e-05									13.1333	-0.000234
	13.15	-0.000442									13.15	-0.002139									13.15	-0.000233									13.15	0.000144									13.15	-0.00031
	13.1667	-0.000535									13.1667	-0.001821									13.1667	-0.000345									13.1667	0.000234									13.1667	-0.000236
	13.1833	-0.000769									13.1833	-0.001614									13.1833	-0.000247									13.1833	0.000214									13.1833	-0.000152
	13.2	-0.000342									13.2	-0.000986									13.2	-0.000179									13.2	0.000108									13.2	-0.000309
	13.2167	-0.000255									13.2167	-0.000219									13.2167	-0.000332									13.2167	0.000317									13.2167	-0.000454
	13.2333	0.000761									13.2333	0.000478									13.2333	-0.000466									13.2333	0.000356									13.2333	-0.00044
	13.25	0.000868									13.25	0.000955									13.25	-0.000569									13.25	0.000615									13.25	-0.000476
	13.2667	0.001055									13.2667	0.000992									13.2667	-0.000523									13.2667	0.000784									13.2667	-0.000262
	13.2833	0.001241									13.2833	0.000679									13.2833	-0.000456									13.2833	0.000833									13.2833	-5.8e-05
	13.3	-4.2e-05									13.3	0.000246									13.3	-0.00044									13.3	0.000937									13.3	-9.4e-05
	13.3167	-0.000475									13.3167	-0.000228									13.3167	-0.000595									13.3167	0.001057									13.3167	0.000101
	13.3333	-7.9e-05									13.3333	-0.000512									13.3333	-0.000701									13.3333	0.001197									13.3333	0.000366
	13.35	0.000138									13.35	-0.000426									13.35	-0.000636									13.35	0.001497									13.35	0.00049
	13.3667	0.000115									13.3667	0.000171									13.3667	-0.000281									13.3667	0.001877									13.3667	0.000695
	13.3833	-0.000338									13.3833	0.000457									13.3833	0.000103									13.3833	0.002167									13.3833	0.00061
	13.4	-0.000421									13.4	0.000573									13.4	0.000208									13.4	0.002213									13.4	0.000675
	13.4167	-0.000385									13.4167	0.000208									13.4167	0.000552									13.4167	0.002535									13.4167	0.00086
	13.4333	0.000132									13.4333	-0.000476									13.4333	0.000685									13.4333	0.002457									13.4333	0.000776
	13.45	0.000659									13.45	-0.002121									13.45	0.001039									13.45	0.002219									13.45	0.000861
	13.4667	0.000476									13.4667	-0.004116									13.4667	0.001833									13.4667	0.002201									13.4667	0.001047
	13.4833	0.000133									13.4833	-0.00438									13.4833	0.002317									13.4833	0.002463									13.4833	0.001072
	13.5	-0.00079									13.5	-0.002105									13.5	0.002881									13.5	0.00299									13.5	0.002728
	13.5167	-0.001992									13.5167	0.000949									13.5167	0.001405									13.5167	0.002523									13.5167	0.001684
	13.5333	0.001755									13.5333	-0.000126									13.5333	-0.004552									13.5333	0.002036									13.5333	-0.00027
	13.55	-0.004998									13.55	-0.004352									13.55	-0.011678									13.55	-0.001731									13.55	-0.007454
	13.5667	-0.014431									13.5667	-0.009788									13.5667	-0.016664									13.5667	-0.009138									13.5667	-0.015857
	13.5833	-0.031734									13.5833	-0.015383									13.5833	-0.02382									13.5833	-0.017965									13.5833	-0.026961
	13.6	-0.046256									13.6	-0.025219									13.6	-0.025056									13.6	-0.027518									13.6	-0.044395
	13.6167	-0.051889									13.6167	-0.036936									13.6167	-0.017862									13.6167	-0.027976									13.6167	-0.052538
	13.6333	-0.050392									13.6333	-0.051912									13.6333	-0.012488									13.6333	-0.025265									13.6333	-0.052401
	13.65	-0.048164									13.65	-0.068249									13.65	-0.010373									13.65	-0.021983									13.65	-0.050585
	13.6667	-0.047337									13.6667	-0.079276									13.6667	-0.007599									13.6667	-0.018781									13.6667	-0.045018
	13.6833	-0.046009									13.6833	-0.089512									13.6833	-0.005615									13.6833	-0.014269									13.6833	-0.043541
	13.7	-0.045532									13.7	-0.091059									13.7	-0.00396									13.7	-0.010525									13.7	-0.042204
	13.7167	-0.046164									13.7167	-0.087807									13.7167	-0.002845									13.7167	-0.008256									13.7167	-0.040907
	13.7333	-0.046416									13.7333	-0.080125									13.7333	-0.00215									13.7333	-0.007538									13.7333	-0.039
	13.75	-0.047658									13.75	-0.072952									13.75	-0.001875									13.75	-0.007669									13.75	-0.034643
	13.7667	-0.046961									13.7667	-0.05515									13.7667	-0.00183									13.7667	-0.007601									13.7667	-0.031746
	13.7833	-0.040223									13.7833	-0.040938									13.7833	-0.001635									13.7833	-0.007633									13.7833	-0.031019
	13.8	-0.038865									13.8	-0.036826									13.8	-0.00142									13.8	-0.007822									13.8	-0.029982
	13.8167	-0.036797									13.8167	-0.027994									13.8167	-0.000913									13.8167	-0.007779									13.8167	-0.029335
	13.8333	-0.034629									13.8333	-0.023733									13.8333	-0.000287									13.8333	-0.007636									13.8333	-0.028008
	13.85	-0.033041									13.85	-0.021812									13.85	-3.1e-05									13.85	-0.007373									13.85	-0.026511
	13.8667	-0.031273									13.8667	-0.019611									13.8667	9.6e-05									13.8667	-0.00703									13.8667	-0.025373
	13.8833	-0.029735									13.8833	-0.017879									13.8833	0.000242									13.8833	-0.007097									13.8833	-0.024556
	13.9	-0.028176									13.9	-0.016719									13.9	0.000539									13.9	-0.007283									13.9	-0.023349
	13.9167	-0.026368									13.9167	-0.015798									13.9167	0.000626									13.9167	-0.007458									13.9167	-0.022672
	13.9333	-0.02473									13.9333	-0.015008									13.9333	0.000414									13.9333	-0.007832									13.9333	-0.021975
	13.95	-0.023271									13.95	-0.014888									13.95	0.000152									13.95	-0.007967									13.95	-0.021048
	13.9667	-0.021813									13.9667	-0.015078									13.9667	-9e-05									13.9667	-0.008101									13.9667	-0.020011
	13.9833	-0.020524									13.9833	-0.014228									13.9833	-0.000292									13.9833	-0.008166									13.9833	-0.019004
	14	-0.018686									14	-0.013328									14	-0.000284									14	-0.00802									14	-0.017757
	14.0167	-0.016737									14.0167	-0.012349									14.0167	-0.000114									14.0167	-0.007894									14.0167	-0.01665
	14.0333	-0.012518									14.0333	-0.01136									14.0333	-0.000114									14.0333	-0.007708									14.0333	-0.015973
	14.05	-0.009939									14.05	-0.010691									14.05	-0.000184									14.05	-0.007462									14.05	-0.015377
	14.0667	-0.00918									14.0667	-0.010372									14.0667	-7.4e-05									14.0667	-0.007346									14.0667	-0.01499
	14.0833	-0.008742									14.0833	-0.010293									14.0833	-0.000674									14.0833	-0.00721									14.0833	-0.014453
	14.1	-0.008993									14.1	-0.010134									14.1	-0.000854									14.1	-0.007205									14.1	-0.013847
	14.1167	-0.008713									14.1167	-0.010116									14.1167	-0.000711									14.1167	-0.007201									14.1167	-0.0131
	14.1333	-0.008344									14.1333	-0.010148									14.1333	-0.000189									14.1333	-0.007017									14.1333	-0.012234
	14.15	-0.007765									14.15	-0.00875									14.15	0.000123									14.15	-0.006673									14.15	-0.011388
	14.1667	-0.007346									14.1667	-0.006912									14.1667	0.000106									14.1667	-0.006418									14.1667	-0.010902
	14.1833	-0.007226									14.1833	-0.006074									14.1833	7.8e-05									14.1833	-0.006274									14.1833	-0.010395
	14.2	-0.006787									14.2	-0.005947									14.2	-0.000319									14.2	-0.006012									14.2	-0.009989
	14.2167	-0.006168									14.2167	-0.00656									14.2167	-0.000224									14.2167	-0.005741									14.2167	-0.009404
	14.2333	-0.005678									14.2333	-0.007164									14.2333	-0.000128									14.2333	-0.005381									14.2333	-0.009038
	14.25	-0.005668									14.25	-0.007457									14.25	0.000377									14.25	-0.00511									14.25	-0.008883
	14.2667	-0.005498									14.2667	-0.00696									14.2667	0.000973									14.2667	-0.00483									14.2667	-0.008677
	14.2833	-0.005299									14.2833	-0.005903									14.2833	0.001358									14.2833	-0.00463									14.2833	-0.008422
	14.3	-0.004939									14.3	-0.005377									14.3	0.001264									14.3	-0.004642									14.3	-0.008356
	14.3167	-0.004289									14.3167	-0.004982									14.3167	0.001393									14.3167	-0.004627									14.3167	-0.008232
	14.3333	-0.004049									14.3333	-0.004296									14.3333	0.001522									14.3333	-0.004263									14.3333	-0.007757
	14.35	-0.003649									14.35	-0.004291									14.35	0.001721									14.35	-0.004038									14.35	-0.007412
	14.3667	-0.003608									14.3667	-0.004645									14.3667	0.00155									14.3667	-0.004113									14.3667	-0.007158
	14.3833	-0.003598									14.3833	-0.0051									14.3833	0.001479									14.3833	-0.003769									14.3833	-0.006853
	14.4	-0.003408									14.4	-0.005234									14.4	0.001528									14.4	-0.003558									14.4	-0.006649
	14.4167	-0.003027									14.4167	-0.00447									14.4167	0.001548									14.4167	-0.003361									14.4167	-0.006545
	14.4333	-0.002827									14.4333	-0.003326									14.4333	0.001437									14.4333	-0.003005									14.4333	-0.006492
	14.45	-0.003136									14.45	-0.003262									14.45	0.000937									14.45	-0.002568									14.45	-0.006388
	14.4667	-0.003245									14.4667	-0.003637									14.4667	0.000687									14.4667	-0.002452									14.4667	-0.006295
	14.4833	-0.003425									14.4833	-0.003763									14.4833	0.000466									14.4833	-0.002075									14.4833	-0.006201
	14.5	-0.003334									14.5	-0.003759									14.5	0.000176									14.5	-0.001763									14.5	-0.005728
	14.5167	-0.002983									14.5167	-0.002876									14.5167	8e-05									14.5167	-0.001666									14.5167	-0.005466
	14.5333	-0.002872									14.5333	-0.001963									14.5333	-0.000356									14.5333	-0.00162									14.5333	-0.005313
	14.55	-0.002711									14.55	-0.00179									14.55	-0.000701									14.55	-0.001713									14.55	-0.005171
	14.5667	-0.003229									14.5667	-0.001897									14.5667	-0.000917									14.5667	-0.001627									14.5667	-0.004889
	14.5833	-0.003578									14.5833	-0.001874									14.5833	-0.001153									14.5833	-0.00154									14.5833	-0.004577
	14.6	-0.003217									14.6	-0.001962									14.6	-0.00079									14.6	-0.001389									14.6	-0.004345
	14.6167	-0.002955									14.6167	-0.00258									14.6167	-0.000718									14.6167	-0.001104									14.6167	-0.004024
	14.6333	-0.002923									14.6333	-0.003258									14.6333	-0.001006									14.6333	-0.0009									14.6333	-0.003804
	14.65	-0.003352									14.65	-0.003706									14.65	-0.001484									14.65	-0.000846									14.65	-0.004043
	14.6667	-0.00332									14.6667	-0.004145									14.6667	-0.001802									14.6667	-0.000781									14.6667	-0.004372
	14.6833	-0.003308									14.6833	-0.004223									14.6833	-0.00168									14.6833	-0.000657									14.6833	-0.004322
	14.7	-0.003456									14.7	-0.004332									14.7	-0.0014									14.7	-0.000739									14.7	-0.004251
	14.7167	-0.003244									14.7167	-0.004461									14.7167	-0.001284									14.7167	-0.000848									14.7167	-0.004052
	14.7333	-0.002892									14.7333	-0.004241									14.7333	-0.001179									14.7333	-0.000758									14.7333	-0.003743
	14.75	-0.002549									14.75	-0.004									14.75	-0.001144									14.75	-0.000628									14.75	-0.003865
	14.7667	-0.002217									14.7667	-0.00391									14.7667	-0.001239									14.7667	-0.000568									14.7667	-0.003906
	14.7833	-0.002205									14.7833	-0.00373									14.7833	-0.001353									14.7833	-0.000808									14.7833	-0.003447
	14.8	-0.001992									14.8	-0.00375									14.8	-0.00138									14.8	-0.001004									14.8	-0.003088
	14.8167	-0.001859									14.8167	-0.003891									14.8167	-0.001132									14.8167	-0.001409									14.8167	-0.002991
	14.8333	-0.001897									14.8333	-0.003612									14.8333	-0.000734									14.8333	-0.001574									14.8333	-0.002964
	14.85	-0.001754									14.85	-0.002402									14.85	-0.000646									14.85	-0.001579									14.85	-0.002967
	14.8667	-0.001341									14.8667	-0.001613									14.8667	-0.000749									14.8667	-0.001524									14.8667	-0.00294
	14.8833	-0.001068									14.8833	-0.001374									14.8833	-0.000921									14.8833	-0.00137									14.8833	-0.002883
	14.9	-0.001285									14.9	-0.000946									14.9	-0.001164									14.9	-0.001121									14.9	-0.003046
	14.9167	-0.001321									14.9167	0.000362									14.9167	-0.001052									14.9167	-0.000841									14.9167	-0.003062
	14.9333	-0.000877									14.9333	0.00121									14.9333	-0.001099									14.9333	-0.000862									14.9333	-0.002697
	14.95	-0.000464									14.95	0.001537									14.95	-0.001206									14.95	-0.000992									14.95	-0.002352
	14.9667	-0.00045									14.9667	0.001825									14.9667	-0.001184									14.9667	-0.001132									14.9667	-0.001967
	14.9833	-0.000637									14.9833	0.001863									14.9833	-0.000921									14.9833	-0.001233									14.9833	-0.001902
	15	-0.000933									15	0.00159									15	-0.000439									15	-0.001359									15	-0.001648
	15.0167	-0.000969									15.0167	0.001156									15.0167	5.3e-05									15.0167	-0.001032									15.0167	-0.001555
	15.0333	-0.000905									15.0333	0.001443									15.0333	0.000646									15.0333	-0.000836									15.0333	-0.001583
	15.05	-0.0012									15.05	0.001899									15.05	0.000978									15.05	-0.0007									15.05	-0.00125
	15.0667	-0.001206									15.0667	0.002085									15.0667	0.001381									15.0667	-0.000754									15.0667	-0.001098
	15.0833	-0.001312									15.0833	0.002351									15.0833	0.001273									15.0833	-0.000788									15.0833	-0.001135
	15.1	-0.001547									15.1	0.002907									15.1	0.001625									15.1	-0.000636									15.1	-0.001053
	15.1167	-0.001892									15.1167	0.002972									15.1167	0.001463									15.1167	-0.00041									15.1167	-0.000803
	15.1333	-0.002157									15.1333	0.002537									15.1333	0.000941									15.1333	-3.5e-05									15.1333	-0.000523
	15.15	-0.002263									15.15	0.002152									15.15	0.001169									15.15	0.000181									15.15	-0.000303
	15.1667	-0.002298									15.1667	0.001987									15.1667	0.001497									15.1667	0.000247									15.1667	-3.3e-05
	15.1833	-0.002263									15.1833	0.001362									15.1833	0.001305									15.1833	0.000342									15.1833	8.7e-05
	15.2	-0.002198									15.2	0.000866									15.2	0.000892									15.2	0.000395									15.2	0.000166
	15.2167	-0.002042									15.2167	0.000879									15.2167	0.000588									15.2167	0.000414									15.2167	0.000444
	15.2333	-0.001756									15.2333	0.001163									15.2333	0.000274									15.2333	0.000343									15.2333	0.000461
	15.25	-0.00157									15.25	0.001176									15.25	-0.00053									15.25	0.000292									15.25	0.000328
	15.2667	-0.001535									15.2667	0.00142									15.2667	-0.000724									15.2667	0.000451									15.2667	0.000295
	15.2833	-0.001569									15.2833	0.002093									15.2833	-0.000978									15.2833	0.00052									15.2833	4.2e-05
	15.3	-0.001623									15.3	0.002246									15.3	-0.000913									15.3	0.000468									15.3	-4.1e-05
	15.3167	-0.001537									15.3167	0.002138									15.3167	-0.000698									15.3167	0.000423									15.3167	4.4e-05
	15.3333	-0.00142									15.3333	0.00201									15.3333	-0.000743									15.3333	0.000219									15.3333	-3.2e-05
	15.35	-0.001444									15.35	0.001471									15.35	-0.000889									15.35	-4.5e-05									15.35	3.2e-05
	15.3667	-0.001207									15.3667	0.001233									15.3667	-0.000714									15.3667	-0.00016									15.3667	-0.000124
	15.3833	-0.001221									15.3833	0.001105									15.3833	-0.000859									15.3833	-0.000284									15.3833	-0.00022
	15.4	-0.000944									15.4	0.000816									15.4	-0.000695									15.4	-0.000189									15.4	-0.000376
	15.4167	-0.000617									15.4167	-8.4e-05									15.4167	-0.000619									15.4167	-0.000173									15.4167	-0.000434
	15.4333	-0.00034									15.4333	-0.000415									15.4333	-0.000473									15.4333	-0.000178									15.4333	-0.000463
	15.45	-0.000273									15.45	-0.000435									15.45	-0.000387									15.45	-2e-06									15.45	-0.000672
	15.4667	-0.000145									15.4667	-0.001046									15.4667	-7.2e-05									15.4667	0.000153									15.4667	-0.000751
	15.4833	0.000122									15.4833	-0.001066									15.4833	5.4e-05									15.4833	0.000138									15.4833	-0.00081
	15.5	0.000259									15.5	-0.001007									15.5	0.00028									15.5	0.000135									15.5	-0.000829
	15.5167	8.7e-05									15.5167	-0.001741									15.5167	0.000461									15.5167	7.3e-05									15.5167	-0.000692
	15.5333	-2.5e-05									15.5333	-0.002634									15.5333	0.000592									15.5333	-0.000109									15.5333	-0.000814
	15.55	0.000133									15.55	-0.002408									15.55	0.000563									15.55	-0.00015									15.55	-0.000796
	15.5667	6.1e-05									15.5667	-0.002021									15.5667	0.000424									15.5667	-0.000122									15.5667	-0.000859
	15.5833	0.00029									15.5833	-0.001784									15.5833	0.000305									15.5833	-8.4e-05									15.5833	-0.000771
	15.6	0.000278									15.6	-0.001979									15.6	0.000276									15.6	-0.000154									15.6	-0.000603
	15.6167	0.000277									15.6167	-0.002066									15.6167	0.000306									15.6167	-0.0002									15.6167	-0.000329
	15.6333	5.5e-05									15.6333	-0.002013									15.6333	0.000326									15.6333	-9.5e-05									15.6333	-9.4e-05
	15.65	0.000144									15.65	-0.002419									15.65	0.000506									15.65	9.9e-05									15.65	-1e-05
	15.6667	0.000123									15.6667	-0.002266									15.6667	0.000635									15.6667	0.000393									15.6667	4.5e-05
	15.6833	0.000142									15.6833	-0.001833									15.6833	0.000655									15.6833	0.000697									15.6833	2.9e-05
	15.7	0.000281									15.7	-0.001541									15.7	0.000735									15.7	0.000814									15.7	4.3e-05
	15.7167	0.000111									15.7167	-0.000921									15.7167	0.000866									15.7167	0.000808									15.7167	0.000255
	15.7333	-8.9e-05									15.7333	-0.000271									15.7333	0.000857									15.7333	0.000891									15.7333	0.000386
	15.75	-4.9e-05									15.75	0.000199									15.75	0.000768									15.75	0.000934									15.75	0.000438
	15.7667	8e-05									15.7667	0.001019									15.7667	0.000589									15.7667	0.001077									15.7667	0.000269
	15.7833	5e-05									15.7833	0.001739									15.7833	0.00055									15.7833	0.00093									15.7833	3.1e-05
	15.8	-6e-05									15.8	0.001489									15.8	0.000572									15.8	0.000937									15.8	2e-06
	15.8167	1.1e-05									15.8167	0.000876									15.8167	0.000555									15.8167	0.001002									15.8167	0.000151
	15.8333	0.000191									15.8333	0.000684									15.8333	0.000448									15.8333	0.001066									15.8333	0.00021
	15.85	0.000102									15.85	0.000611									15.85	0.000351									15.85	0.001241									15.85	6.9e-05
	15.8667	8.2e-05									15.8667	0.000689									15.8667	0.000203									15.8667	0.001465									15.8667	0.000137
	15.8833	0.000153									15.8833	0.000566									15.8833	0.000306									15.8833	0.00154									15.8833	0.000356
	15.9	0.000434									15.9	0.000793									15.9	0.00027									15.9	0.001809									15.9	0.000335
	15.9167	0.000475									15.9167	0.000289									15.9167	0.000194									15.9167	0.002096									15.9167	1.1e-05
	15.9333	0.000556									15.9333	3.4e-05									15.9333	-9.2e-05									15.9333	0.001782									15.9333	-7.2e-05
	15.95	0.000588									15.95	-0.0007									15.95	-0.000548									15.95	0.002039									15.95	-0.000136
	15.9667	0.000499									15.9667	-0.001905									15.9667	-0.000724									15.9667	0.002156									15.9667	0.00022
	15.9833	0.001111									15.9833	-0.001479									15.9833	-0.000419									15.9833	0.001783									15.9833	0.000897
	16	0.001452									16	0.000336									16	-0.001415									16	0.001803									16	5.3e-05
	16.0167	0.001534									16.0167	0.000769									16.0167	-0.002941									16.0167	0.003142									16.0167	-0.001163
	16.0333	0.000356									16.0333	-0.001567									16.0333	-0.006477									16.0333	0.00279									16.0333	-0.000789
	16.05	-0.001672									16.05	-0.005223									16.05	-0.016842									16.05	-0.001752									16.05	-0.004245
	16.0667	-0.009131									16.0667	-0.011319									16.0667	-0.023588									16.0667	-0.009594									16.0667	-0.014221
	16.0833	-0.018579									16.0833	-0.019225									16.0833	-0.025264									16.0833	-0.016085									16.0833	-0.029747
	16.1	-0.031437									16.1	-0.027742									16.1	-0.02874									16.1	-0.029234									16.1	-0.045993
	16.1167	-0.034115									16.1167	-0.03416									16.1167	-0.024837									16.1167	-0.030226									16.1167	-0.056762
	16.1333	-0.036033									16.1333	-0.036607									16.1333	-0.016814									16.1333	-0.026308									16.1333	-0.05569
	16.15	-0.035981									16.15	-0.036185									16.15	-0.012411									16.15	-0.022289									16.15	-0.053288
	16.1667	-0.029469									16.1667	-0.034443									16.1667	-0.008667									16.1667	-0.018781									16.1667	-0.045987
	16.1833	-0.020877									16.1833	-0.03151									16.1833	-0.006894									16.1833	-0.015493									16.1833	-0.040075
	16.2	-0.016315									16.2	-0.030178									16.2	-0.006151									16.2	-0.013322									16.2	-0.036313
	16.2167	-0.017353									16.2167	-0.027427									16.2167	-0.005701									16.2167	-0.012186									16.2167	-0.033754
	16.2333	-0.018121									16.2333	-0.023516									16.2333	-0.005									16.2333	-0.011979									16.2333	-0.031344
	16.25	-0.018279									16.25	-0.019325									16.25	-0.004219									16.25	-0.012213									16.25	-0.029775
	16.2667	-0.018557									16.2667	-0.014654									16.2667	-0.003698									16.2667	-0.011387									16.2667	-0.028375
	16.2833	-0.019045									16.2833	-0.011482									16.2833	-0.003597									16.2833	-0.01016									16.2833	-0.027045
	16.3	-0.018923									16.3	-0.009461									16.3	-0.003187									16.3	-0.010121									16.3	-0.025626
	16.3167	-0.019092									16.3167	-0.008521									16.3167	-0.002959									16.3167	-0.010528									16.3167	-0.023818
	16.3333	-0.016971									16.3333	-0.007811									16.3333	-0.002782									16.3333	-0.010335									16.3333	-0.022411
	16.35	-0.012329									16.35	-0.00708									16.35	-0.002595									16.35	-0.010052									16.35	-0.020973
	16.3667	-0.010498									16.3667	-0.00597									16.3667	-0.002417									16.3667	-0.009849									16.3667	-0.019636
	16.3833	-0.011376									16.3833	-0.004709									16.3833	-0.00214									16.3833	-0.009745									16.3833	-0.018458
	16.4	-0.010985									16.4	-0.003299									16.4	-0.001813									16.4	-0.01006									16.4	-0.017171
	16.4167	-0.010974									16.4167	-0.002269									16.4167	-0.00155									16.4167	-0.010572									16.4167	-0.016055
	16.4333	-0.010044									16.4333	-0.001729									16.4333	-0.001287									16.4333	-0.011044									16.4333	-0.01498
	16.45	-0.009683									16.45	-0.00151									16.45	-0.001054									16.45	-0.010945									16.45	-0.014014
	16.4667	-0.009343									16.4667	-0.00137									16.4667	-0.001061									16.4667	-0.010527									16.4667	-0.013158
	16.4833	-0.008712									16.4833	-0.00136									16.4833	-0.001049									16.4833	-0.010168									16.4833	-0.012053
	16.5	-0.008632									16.5	-0.00145									16.5	-0.001056									16.5	-0.009859									16.5	-0.011067
	16.5167	-0.007762									16.5167	-0.00169									16.5167	-0.000849									16.5167	-0.009427									16.5167	-0.010283
	16.5333	-0.007443									16.5333	-0.001961									16.5333	-0.000742									16.5333	-0.008884									16.5333	-0.00937
	16.55	-0.006594									16.55	-0.002131									16.55	-0.001025									16.55	-0.008382									16.55	-0.008426
	16.5667	-0.006314									16.5667	-0.002061									16.5667	-0.000947									16.5667	-0.0079									16.5667	-0.007712
	16.5833	-0.005535									16.5833	-0.001902									16.5833	-0.00043									16.5833	-0.007428									16.5833	-0.007048
	16.6	-0.004885									16.6	-0.001532									16.6	-0.000183									16.6	-0.007025									16.6	-0.006365
	16.6167	-0.003927									16.6167	-0.001202									16.6167	4.7e-05									16.6167	-0.006711									16.6167	-0.005642
	16.6333	-0.0035									16.6333	-0.000902									16.6333	0.000377									16.6333	-0.006667									16.6333	-0.00528
	16.65	-0.003632									16.65	-0.000803									16.65	0.000227									16.65	-0.006633									16.65	-0.005188
	16.6667	-0.003994									16.6667	-0.000813									16.6667	0.000218									16.6667	-0.006499									16.6667	-0.004766
	16.6833	-0.003466									16.6833	-0.000873									16.6833	0.000228									16.6833	-0.006214									16.6833	-0.004304
	16.7	-0.002768									16.7	-0.001033									16.7	0.000838									16.7	-0.00593									16.7	-0.004072
	16.7167	-0.002482									16.7167	-0.001163									16.7167	0.001321									16.7167	-0.005555									16.7167	-0.003851
	16.7333	-0.002246									16.7333	-0.001113									16.7333	0.001033									16.7333	-0.00494									16.7333	-0.003451
	16.75	-0.00212									16.75	-0.001093									16.75	0.000585									16.75	-0.004546									16.75	-0.00302
	16.7667	-0.002034									16.7667	-0.000643									16.7667	0.000678									16.7667	-0.004141									16.7667	-0.00273
	16.7833	-0.001818									16.7833	0.000258									16.7833	0.0007									16.7833	-0.003756									16.7833	-0.002289
	16.8	-0.001742									16.8	0.000928									16.8	0.000812									16.8	-0.003352									16.8	-0.001889
	16.8167	-0.001568									16.8167	0.001459									16.8167	0.000815									16.8167	-0.003058									16.8167	-0.00181
	16.8333	-0.001574									16.8333	0.00184									16.8333	0.000878									16.8333	-0.002804									16.8333	-0.001661
	16.85	-0.00168									16.85	0.002241									16.85	0.000961									16.85	-0.002491									16.85	-0.001572
	16.8667	-0.001526									16.8667	0.002812									16.8667	0.000844									16.8667	-0.002517									16.8667	-0.001643
	16.8833	-0.001222									16.8833	0.003092									16.8833	0.000646									16.8833	-0.002603									16.8833	-0.001434
	16.9	-0.000978									16.9	0.003154									16.9	0.000319									16.9	-0.00238									16.9	-0.001144
	16.9167	-0.000977									16.9167	0.003515									16.9167	-6e-05									16.9167	-0.002049									16.9167	-0.000997
	16.9333	-0.001035									16.9333	0.003667									16.9333	-0.00026									16.9333	-0.001848									16.9333	-0.000799
	16.95	-0.001024									16.95	0.003939									16.95	-0.000519									16.95	-0.001587									16.95	-0.000351
	16.9667	-0.000922									16.9667	0.004061									16.9667	-0.000549									16.9667	-0.001246									16.9667	-0.000234
	16.9833	-0.000821									16.9833	0.003933									16.9833	-0.000579									16.9833	-0.000794									16.9833	-0.000356
	17	-0.000729									17	0.004245									17	-0.000738									17	-0.000684									17	-0.000208
	17.0167	-0.000771									17.0167	0.004479									17.0167	-0.000844									17.0167	-0.000787									17.0167	5.8e-05
	17.0333	-0.000752									17.0333	0.004582									17.0333	-0.00113									17.0333	-0.0013									17.0333	1.5e-05
	17.05	-0.000674									17.05	0.004635									17.05	-0.000846									17.05	-0.001693									17.05	0.000101
	17.0667	-0.000595									17.0667	0.004878									17.0667	-0.000701									17.0667	-0.001886									17.0667	0.000158
	17.0833	-0.000566									17.0833	0.004821									17.0833	-0.000617									17.0833	-0.001979									17.0833	0.000134
	17.1	-0.000468									17.1	0.004125									17.1	-0.000993									17.1	-0.002214									17.1	4.1e-05
	17.1167	-0.000542									17.1167	0.00337									17.1167	-0.001166									17.1167	-0.002533									17.1167	-8.4e-05
	17.1333	-0.000717									17.1333	0.002925									17.1333	-0.00105									17.1333	-0.002781									17.1333	-0.000179
	17.15	-0.000761									17.15	0.00254									17.15	-0.000984									17.15	-0.00256									17.15	-0.000193
	17.1667	-0.000806									17.1667	0.002304									17.1667	-0.000958									17.1667	-0.002389									17.1667	-0.000148
	17.1833	-0.00076									17.1833	0.002099									17.1833	-0.000912									17.1833	-0.002337									17.1833	2.7e-05
	17.2	-0.000785									17.2	0.001605									17.2	-0.000725									17.2	-0.002418									17.2	-4.7e-05
	17.2167	-0.000732									17.2167	0.001501									17.2167	-0.000476									17.2167	-0.002444									17.2167	-0.000163
	17.2333	-0.00074									17.2333	0.001648									17.2333	-0.000348									17.2333	-0.00263									17.2333	-0.000299
	17.25	-0.000648									17.25	0.001685									17.25	-0.000189									17.25	-0.002656									17.25	-0.000314
	17.2667	-0.000846									17.2667	0.001302									17.2667	-0.00013									17.2667	-0.002652									17.2667	-0.00048
	17.2833	-0.001053									17.2833	0.001108									17.2833	-2.1e-05									17.2833	-0.002797									17.2833	-0.000476
	17.3	-0.001171									17.3	0.001016									17.3	2.7e-05									17.3	-0.002866									17.3	-0.000441
	17.3167	-0.001161									17.3167	0.000845									17.3167	-0.000269									17.3167	-0.002831									17.3167	-0.000628
	17.3333	-0.001172									17.3333	0.000704									17.3333	-0.000175									17.3333	-0.002565									17.3333	-0.000684
	17.35	-0.001302									17.35	0.000483									17.35	-0.000142									17.35	-0.00233									17.35	-0.000761
	17.3667	-0.001543									17.3667	0.000262									17.3667	-6.8e-05									17.3667	-0.002135									17.3667	-0.000997
	17.3833	-0.001503									17.3833	0.00014									17.3833	5.6e-05									17.3833	-0.001999									17.3833	-0.000964
	17.4	-0.000904									17.4	0.00016									17.4	0.000219									17.4	-0.001937									17.4	-0.000831
	17.4167	-0.000516									17.4167	8.1e-05									17.4167	-0.000219									17.4167	-0.001992									17.4167	-0.000858
	17.4333	-0.000268									17.4333	-0.000178									17.4333	-0.000118									17.4333	-0.002077									17.4333	-0.001035
	17.45	-6e-05									17.45	-0.000266									17.45	0.000203									17.45	-0.001942									17.45	-0.000953
	17.4667	9.8e-05									17.4667	-0.000205									17.4667	0.000114									17.4667	-0.001857									17.4667	-0.00114
	17.4833	0.000396									17.4833	-0.000234									17.4833	6e-06									17.4833	-0.001852									17.4833	-0.001147
	17.5	0.000384									17.5	-0.000392									17.5	-9.3e-05									17.5	-0.00181									17.5	-0.001045
	17.5167	0.000372									17.5167	-0.000889									17.5167	0.000139									17.5167	-0.001915									17.5167	-0.001142
	17.5333	0.00021									17.5333	-0.000785									17.5333	0.00063									17.5333	-0.001771									17.5333	-0.00117
	17.55	0.000338									17.55	-0.000562									17.55	0.000932									17.55	-0.001537									17.55	-0.001078
	17.5667	0.000756									17.5667	-0.000529									17.5667	0.000994									17.5667	-0.001403									17.5667	-0.000946
	17.5833	0.001214									17.5833	-0.000665									17.5833	0.000766									17.5833	-0.001468									17.5833	-0.000874
	17.6	0.001322									17.6	-0.000671									17.6	0.000667									17.6	-0.001436									17.6	-0.000682
	17.6167	0.001162									17.6167	-0.000535									17.6167	0.000821									17.6167	-0.001301									17.6167	-0.00048
	17.6333	0.001061									17.6333	-0.00011									17.6333	0.000826									17.6333	-0.001046									17.6333	-0.000337
	17.65	0.001231									17.65	-0.000134									17.65	0.0007									17.65	-0.00084									17.65	-0.000185
	17.6667	0.001241									17.6667	-0.000248									17.6667	0.000584									17.6667	-0.000665									17.6667	0.000257
	17.6833	0.00105									17.6833	-0.000342									17.6833	0.000858									17.6833	-0.000379									17.6833	0.000439
	17.7	0.00094									17.7	-0.000316									17.7	0.000792									17.7	-0.000266									17.7	0.000352
	17.7167	0.000862									17.7167	1.3e-05									17.7167	0.000559									17.7167	-0.000166									17.7167	0.000285
	17.7333	0.000744									17.7333	0.000331									17.7333	0.000426									17.7333	-1.6e-05									17.7333	0.000248
	17.75	0.000736									17.75	0.00059									17.75	0.000582									17.75	0.000284									17.75	0.000292
	17.7667	0.000788									17.7667	0.000828									17.7667	0.000479									17.7667	0.000374									17.7667	0.000365
	17.7833	0.00108									17.7833	0.000796									17.7833	0.000216									17.7833	0.000454									17.7833	0.000589
	17.8	0.001172									17.8	0.000366									17.8	3.3e-05									17.8	0.000374									17.8	0.000942
	17.8167	0.001247									17.8167	0.000147									17.8167	7e-05									17.8167	0.000423									17.8167	0.000937
	17.8333	0.001291									17.8333	-0.000172									17.8333	0.000137									17.8333	0.000521									17.8333	0.000913
	17.85	0.001356									17.85	-0.00048									17.85	0.000245									17.85	0.00068									17.85	0.000919
	17.8667	0.001071									17.8667	-0.000709									17.8667	0.000282									17.8667	0.000858									17.8667	0.001054
	17.8833	0.000845									17.8833	-0.000487									17.8833	5e-05									17.8833	0.000967									17.8833	0.00109
	17.9	0.0008									17.9	-6.5e-05									17.9	-0.000113									17.9	0.001056									17.9	0.001165
	17.9167	0.000687									17.9167	0.000129									17.9167	-0.000517									17.9167	0.001077									17.9167	0.000853
	17.9333	0.000343									17.9333	7.4e-05									17.9333	-0.000731									17.9333	0.000967									17.9333	0.000751
	17.95	0.0004									17.95	-3.1e-05									17.95	-0.000655									17.95	0.000948									17.95	0.000909
	17.9667	-0.000163									17.9667	-7e-06									17.9667	-0.000659									17.9667	0.000759									17.9667	0.000518
	17.9833	-0.000806									17.9833	-0.000172									17.9833	-0.000673									17.9833	0.000779									17.9833	0.000406
	18	-0.00064									18	-0.000327									18	-0.000927									18	0.001001									18	0.000234
	18.0167	-0.000402									18.0167	-0.000439									18.0167	-0.000574									18.0167	0.001006									18.0167	-0.000146
	18.0333	-0.000474									18.0333	0.000119									18.0333	-0.000511									18.0333	0.001101									18.0333	-0.000175
	18.05	-0.000776									18.05	0.001007									18.05	-0.000379									18.05	0.001156									18.05	-0.000134
	18.0667	-0.001228									18.0667	0.001876									18.0667	-0.000536									18.0667	0.000981									18.0667	-0.000393
	18.0833	-0.00118									18.0833	0.001714									18.0833	-0.000674									18.0833	0.000736									18.0833	-0.000792
	18.1	-0.001232									18.1	0.001423									18.1	-0.000761									18.1	0.000663									18.1	-0.000892
	18.1167	-0.001014									18.1167	0.001504									18.1167	-0.000482									18.1167	0.000754									18.1167	-0.001009
	18.1333	-0.000985									18.1333	0.001496									18.1333	-0.000432									18.1333	0.000784									18.1333	-0.001015
	18.15	-0.000807									18.15	0.001728									18.15	-0.000253									18.15	0.000665									18.15	-0.000782
	18.1667	-0.000639									18.1667	0.00246									18.1667	-6.4e-05									18.1667	0.000655									18.1667	-0.000899
	18.1833	-0.00041									18.1833	0.002181									18.1833	0.000175									18.1833	0.000356									18.1833	-0.001105
	18.2	-4.2e-05									18.2	0.001544									18.2	0.000554									18.2	9.8e-05									18.2	-0.000962
	18.2167	-8.3e-05									18.2167	0.000929									18.2167	0.000722									18.2167	-0.000176									18.2167	-0.000726
	18.2333	2.5e-05									18.2333	0.000435									18.2333	0.000608									18.2333	-0.00016									18.2333	-0.0009
	18.25	8.4e-05									18.25	0									18.25	0.000195									18.25	-0.000194									18.25	-0.000634
	18.2667	-7e-06									18.2667	-0.000345									18.2667	-5.8e-05									18.2667	-4.7e-05									18.2667	-0.000518
	18.2833	-6.9e-05									18.2833	-0.00043									18.2833	0.000169									18.2833	-2.1e-05									18.2833	-0.000372
	18.3	-0.00019									18.3	-0.000544									18.3	0.000366									18.3	-0.000564									18.3	-0.000216
	18.3167	-0.000201									18.3167	-0.000665									18.3167	0.000352									18.3167	-0.000562									18.3167	3.3e-05
	18.3333	-7.2e-05									18.3333	-0.000907									18.3333	0.000657									18.3333	-0.000241									18.3333	0.000493
	18.35	8e-06									18.35	-0.001169									18.35	0.000562									18.35	-9.9e-05									18.35	0.000873
	18.3667	0.000237									18.3667	-0.001351									18.3667	-2.3e-05									18.3667	-0.000158									18.3667	0.001152
	18.3833	0.000356									18.3833	-0.001363									18.3833	-0.000157									18.3833	5.4e-05									18.3833	0.001532
	18.4	0.000465									18.4	-0.001524									18.4	-0.000292									18.4	8.6e-05									18.4	0.001902
	18.4167	0.000495									18.4167	-0.001554									18.4167	-0.000638									18.4167	0.000213									18.4167	0.001985
	18.4333	0.000355									18.4333	-0.001183									18.4333	-0.000605									18.4333	0.00098									18.4333	0.002419
	18.45	0.000214									18.45	-0.000513									18.45	-7.1e-05									18.45	0.001596									18.45	0.002443
	18.4667	0.000514									18.4667	0.000458									18.4667	0.000322									18.4667	0.001723									18.4667	0.002417
	18.4833	0.000764									18.4833	0.002348									18.4833	-0.000424									18.4833	0.00218									18.4833	0.002941
	18.5	0.001794									18.5	0.00252									18.5	0.000119									18.5	0.002848									18.5	0.003755
	18.5167	0.003414									18.5167	0.000492									18.5167	0.001441									18.5167	0.00112									18.5167	0.004402
	18.5333	0.002325									18.5333	-0.002965									18.5333	0.002633									18.5333	0.001471									18.5333	0.00415
	18.55	-0.001535									18.55	-0.006522									18.55	-0.005415									18.55	-0.003837									18.55	0.001409
	18.5667	-0.011165									18.5667	-0.010629									18.5667	-0.014883									18.5667	-0.013355									18.5667	-0.008403
	18.5833	-0.021014									18.5833	-0.014477									18.5833	-0.023701									18.5833	-0.019633									18.5833	-0.020865
	18.6	-0.031264									18.6	-0.017673									18.6	-0.02531									18.6	-0.029891									18.6	-0.035037
	18.6167	-0.030993									18.6167	-0.018388									18.6167	-0.019069									18.6167	-0.029914									18.6167	-0.041395
	18.6333	-0.027232									18.6333	-0.017493									18.6333	-0.014788									18.6333	-0.026508									18.6333	-0.040843
	18.65	-0.024671									18.65	-0.017808									18.65	-0.009858									18.65	-0.021932									18.65	-0.038081
	18.6667	-0.01948									18.6667	-0.019383									18.6667	-0.005817									18.6667	-0.017756									18.6667	-0.032679
	18.6833	-0.013109									18.6833	-0.019518									18.6833	-0.004847									18.6833	-0.013789									18.6833	-0.030387
	18.7	-0.004638									18.7	-0.017913									18.7	-0.004456									18.7	-0.010852									18.7	-0.028335
	18.7167	-0.003287									18.7167	-0.016186									18.7167	-0.003457									18.7167	-0.008222									18.7167	-0.02677
	18.7333	-0.003195									18.7333	-0.014998									18.7333	-0.002787									18.7333	-0.006882									18.7333	-0.025884
	18.75	-0.002994									18.75	-0.014261									18.75	-0.002287									18.75	-0.006472									18.75	-0.024528
	18.7667	-0.003143									18.7667	-0.013324									18.7667	-0.002138									18.7667	-0.006512									18.7667	-0.022883
	18.7833	-0.003631									18.7833	-0.012757									18.7833	-0.001838									18.7833	-0.006671									18.7833	-0.021937
	18.8	-0.00396									18.8	-0.011659									18.8	-0.001309									18.8	-0.00663									18.8	-0.020731
	18.8167	-0.004188									18.8167	-0.01045									18.8167	-0.00103									18.8167	-0.005997									18.8167	-0.019593
	18.8333	-0.004416									18.8333	-0.009301									18.8333	-0.000751									18.8333	-0.006503									18.8333	-0.018614
	18.85	-0.004664									18.85	-0.008401									18.85	-0.000322									18.85	-0.00663									18.85	-0.017605
	18.8667	-0.004602									18.8667	-0.007722									18.8667	0.000177									18.8667	-0.006446									18.8667	-0.017106
	18.8833	-0.00458									18.8833	-0.007163									18.8833	0.000336									18.8833	-0.006443									18.8833	-0.016287
	18.9	-0.004578									18.9	-0.006353									18.9	0.000484									18.9	-0.006558									18.9	-0.015138
	18.9167	-0.004556									18.9167	-0.005702									18.9167	0.000393									18.9167	-0.006962									18.9167	-0.014256
	18.9333	-0.004644									18.9333	-0.00512									18.9333	0.000532									18.9333	-0.007225									18.9333	-0.013854
	18.95	-0.004802									18.95	-0.004629									18.95	0.00063									18.95	-0.007649									18.95	-0.013202
	18.9667	-0.004989									18.9667	-0.004178									18.9667	0.000909									18.9667	-0.008033									18.9667	-0.01266
	18.9833	-0.004947									18.9833	-0.003696									18.9833	0.000817									18.9833	-0.008476									18.9833	-0.012328
	19	-0.004755									19	-0.003145									19	0.000766									19	-0.008439									19	-0.011976
	19.0167	-0.004582									19.0167	-0.002411									19.0167	0.000934									19.0167	-0.00861									19.0167	-0.011382
	19.0333	-0.004109									19.0333	-0.001918									19.0333	0.000933									19.0333	-0.008662									19.0333	-0.010628
	19.05	-0.003697									19.05	-0.001434									19.05	0.001121									19.05	-0.008483									19.05	-0.010043
	19.0667	-0.003444									19.0667	-0.001881									19.0667	0.00085									19.0667	-0.008394									19.0667	-0.009638
	19.0833	-0.003292									19.0833	-0.001898									19.0833	0.000588									19.0833	-0.008276									19.0833	-0.009664
	19.1	-0.003009									19.1	-0.001154									19.1	0.000437									19.1	-0.008036									19.1	-0.009579
	19.1167	-0.002526									19.1167	-0.000708									19.1167	0.000505									19.1167	-0.007716									19.1167	-0.009173
	19.1333	-0.002253									19.1333	-0.000323									19.1333	0.000524									19.1333	-0.007355									19.1333	-0.008646
	19.15	-0.00202									19.15	0.000442									19.15	0.000433									19.15	-0.007065									19.15	-0.008119
	19.1667	-0.001997									19.1667	0.000848									19.1667	0.000142									19.1667	-0.006834									19.1667	-0.007702
	19.1833	-0.001714									19.1833	0.000873									19.1833	-0.0001									19.1833	-0.006494									19.1833	-0.007475
	19.2	-0.001752									19.2	0.000469									19.2	-7.1e-05									19.2	-0.006323									19.2	-0.007398
	19.2167	-0.001548									19.2167	0.000366									19.2167	-0.000242									19.2167	-0.006091									19.2167	-0.00721
	19.2333	-0.001255									19.2333	-0.000346									19.2333	-0.000423									19.2333	-0.0057									19.2333	-0.006981
	19.25	-0.000992									19.25	-0.000799									19.25	-0.000704									19.25	-0.005508									19.25	-0.006972
	19.2667	-0.000789									19.2667	-0.000682									19.2667	-0.001035									19.2667	-0.005456									19.2667	-0.007023
	19.2833	-0.000256									19.2833	-0.000974									19.2833	-0.000946									19.2833	-0.005264									19.2833	-0.006784
	19.3	7.7e-05									19.3	-0.000577									19.3	-0.001007									19.3	-0.004893									19.3	-0.006465
	19.3167	0.000261									19.3167	-6.7e-05									19.3167	-0.001118									19.3167	-0.00462									19.3167	-0.006455
	19.3333	0.000244									19.3333	0.000602									19.3333	-0.000758									19.3333	-0.004278									19.3333	-0.006514
	19.35	0.000327									19.35	0.000611									19.35	-0.000469									19.35	-0.003815									19.35	-0.006133
	19.3667	0.000621									19.3667	0.00056									19.3667	-0.000479									19.3667	-0.003553									19.3667	-0.005903
	19.3833	0.001054									19.3833	0.000219									19.3833	-0.000269									19.3833	-0.00339									19.3833	-0.005452
	19.4	0.000957									19.4	-1e-06									19.4	5e-05									19.4	-0.003218									19.4	-0.005142
	19.4167	0.001181									19.4167	-0.00033									19.4167	0.000182									19.4167	-0.002965									19.4167	-0.00489
	19.4333	0.001314									19.4333	-0.000769									19.4333	0.000365									19.4333	-0.002813									19.4333	-0.004688
	19.45	0.001388									19.45	-0.000968									19.45	0.000688									19.45	-0.0027									19.45	-0.004586
	19.4667	0.001931									19.4667	-0.000257									19.4667	0.00061									19.4667	-0.002638									19.4667	-0.004564
	19.4833	0.002164									19.4833	0.000284									19.4833	0.000283									19.4833	-0.002465									19.4833	-0.004572
	19.5	0.001898									19.5	0.000756									19.5	0.000446									19.5	-0.002393									19.5	-0.00407
	19.5167	0.001851									19.5167	0.001139									19.5167	0.000483									19.5167	-0.002341									19.5167	-0.003828
	19.5333	0.001945									19.5333	0.001172									19.5333	0.000211									19.5333	-0.002189									19.5333	-0.003725
	19.55	0.002548									19.55	0.001125									19.55	0.00016									19.55	-0.001726									19.55	-0.003632
	19.5667	0.003542									19.5667	0.001058									19.5667	0.000238									19.5667	-0.001334									19.5667	-0.003429
	19.5833	0.001545									19.5833	0.00096									19.5833	0.000426									19.5833	-0.001002									19.5833	-0.003376
	19.6	-0.002031									19.6	0.000574									19.6	0.000634									19.6	-0.00061									19.6	-0.003253
	19.6167	-0.002277									19.6167	0.000188									19.6167	0.001168									19.6167	-0.000199									19.6167	-0.003099
	19.6333	-0.001454									19.6333	-0.000197									19.6333	0.001484									19.6333	-0.000168									19.6333	-0.003016
	19.65	-0.00121									19.65	-0.000212									19.65	0.001269									19.65	-0.000207									19.65	-0.002922
	19.6667	-0.000587									19.6667	0.000132									19.6667	0.000914									19.6667	-0.000115									19.6667	-0.002748
	19.6833	-0.000493									19.6833	0.000687									19.6833	0.00062									19.6833	-1.4e-05									19.6833	-0.002644
	19.7	-0.00034									19.7	0.001232									19.7	0.000265									19.7	-0.000183									19.7	-0.002671
	19.7167	-0.000366									19.7167	0.001938									19.7167	4.6e-05									19.7167	-0.000224									19.7167	-0.002577
	19.7333	-0.000383									19.7333	0.002465									19.7333	0.000418									19.7333	-3.4e-05									19.7333	-0.002333
	19.75	-0.000309									19.75	0.002631									19.75	0.00024									19.75	9.6e-05									19.75	-0.002189
	19.7667	-0.000556									19.7667	0.002728									19.7667	0.000181									19.7667	0.000116									19.7667	-0.002145
	19.7833	-0.000412									19.7833	0.002844									19.7833	0.000203									19.7833	4.5e-05									19.7833	-0.002141
	19.8	-0.000109									19.8	0.002761									19.8	0.000385									19.8	6.5e-05									19.8	-0.001977
	19.8167	-7.5e-05									19.8167	0.002709									19.8167	0.000321									19.8167	0.000242									19.8167	-0.001812
	19.8333	1.8e-05									19.8333	0.002767									19.8333	0.000327									19.8333	0.00033									19.8333	-0.001718
	19.85	-9.9e-05									19.85	0.003045									19.85	0.000124									19.85	0.000348									19.85	-0.001594
	19.8667	-0.000295									19.8667	0.003393									19.8667	-0.00021									19.8667	0.000195									19.8667	-0.00139
	19.8833	-0.000332									19.8833	0.003311									19.8833	-0.000553									19.8833	-0.000197									19.8833	-0.001296
	19.9	-0.000478									19.9	0.003699									19.9	-0.000907									19.9	-0.0003									19.9	-0.001192
	19.9167	-0.000395									19.9167	0.003809									19.9167	-0.000968									19.9167	-0.000425									19.9167	-0.001078
	19.9333	0.000128									19.9333	0.003939									19.9333	-0.0009									19.9333	-0.00052									19.9333	-0.001094
	19.95	0.000862									19.95	0.003969									19.95	-0.000731									19.95	-0.000815									19.95	-0.00114
	19.9667	0.001105									19.9667	0.004058									19.9667	-0.000532									19.9667	-0.001									19.9667	-0.000986
	19.9833	0.000358									19.9833	0.003898									19.9833	-0.000343									19.9833	-0.001105									19.9833	-0.000923
	20	0.000141									20	0.003808									20	-0.000105									20	-0.001121									20	-0.000989
	20.0167	0.000464									20.0167	0.003519									20.0167	-5e-06									20.0167	-0.000959									20.0167	-0.001005
	20.0333	3.8e-05									20.0333	0.00289									20.0333	6.5e-05									20.0333	-0.000727									20.0333	-0.001182
	20.05	-0.000539									20.05	0.002182									20.05	0.000325									20.05	-0.000596									20.05	-0.001379
	20.0667	-0.000756									20.0667	0.001863									20.0667	0.000235									20.0667	-0.000444									20.0667	-0.001635
	20.0833	-0.000703									20.0833	0.001484									20.0833	0.000145									20.0833	-0.000262									20.0833	-0.001552
	20.1	-0.00069									20.1	0.001435									20.1	0.000194									20.1	-0.0001									20.1	-0.001209
	20.1167	-0.000527									20.1167	0.001517									20.1167	0.000385									20.1167	0.000139									20.1167	-0.001016
	20.1333	-0.000504									20.1333	0.001609									20.1333	0.000405									20.1333	0.000218									20.1333	-0.000954
	20.15	-0.000722									20.15	0.001631									20.15	0.000205									20.15	0.000148									20.15	-0.000922
	20.1667	-0.000949									20.1667	0.001243									20.1667	0.000136									20.1667	6.7e-05									20.1667	-0.000909
	20.1833	-0.001036									20.1833	0.000775									20.1833	0.000246									20.1833	0.000237									20.1833	-0.000967
	20.2	-0.001283									20.2	0.000666									20.2	0.000557									20.2	0.000336									20.2	-0.000905
	20.2167	-0.001311									20.2167	0.000618									20.2167	0.000677									20.2167	0.000384									20.2167	-0.000813
	20.2333	-0.001098									20.2333	0.000329									20.2333	0.000676									20.2333	0.000242									20.2333	-0.000732
	20.25	-0.000966									20.25	0.0003									20.25	0.000536									20.25	0.00027									20.25	-0.000701
	20.2667	-0.000823									20.2667	0.000411									20.2667	0.000496									20.2667	0.000348									20.2667	-0.00059
	20.2833	-0.000581									20.2833	0.000102									20.2833	0.000445									20.2833	0.000636									20.2833	-0.000608
	20.3	-0.000348									20.3	0.000173									20.3	0.000185									20.3	0.000873									20.3	-0.000697
	20.3167	-0.000206									20.3167	7.2e-05									20.3167	2.2e-05									20.3167	0.00099									20.3167	-0.000617
	20.3333	-0.000214									20.3333	4e-05									20.3333	-0.000291									20.3333	0.001087									20.3333	-0.000587
	20.35	-0.000181									20.35	0.000189									20.35	-0.000324									20.35	0.001104									20.35	-0.000527
	20.3667	-0.000129									20.3667	0.000388									20.3667	-0.000538									20.3667	0.000872									20.3667	-0.000227
	20.3833	-7.7e-05									20.3833	0.000476									20.3833	-0.000691									20.3833	0.000429									20.3833	-0.000117
	20.4	-0.000155									20.4	0.000544									20.4	-0.000794									20.4	0.000215									20.4	-0.000267
	20.4167	-0.000263									20.4167	0.000499									20.4167	-0.000722									20.4167	2.1e-05									20.4167	-0.000278
	20.4333	-0.000301									20.4333	0.000594									20.4333	-0.000871									20.4333	-0.000143									20.4333	-0.000229
	20.45	-0.00018									20.45	0.000528									20.45	-0.00097									20.45	-0.000257									20.45	0
	20.4667	-1.8e-05									20.4667	0.000313									20.4667	-0.001009									20.4667	-0.000341									20.4667	2.9e-05
	20.4833	6.4e-05									20.4833	0.000437									20.4833	-0.000958									20.4833	-0.000435									20.4833	8e-06
	20.5	0.000106									20.5	0.000491									20.5	-0.001107									20.5	-0.00058									20.5	-0.000203
	20.5167	0.000217									20.5167	0.000569									20.5167	-0.0012									20.5167	-0.000626									20.5167	-0.000404
	20.5333	0.000409									20.5333	0.000457									20.5333	-0.001165									20.5333	-0.000442									20.5333	-0.000386
	20.55	0.00055									20.55	7.6e-05									20.55	-0.001021									20.55	-0.000238									20.55	-0.000327
	20.5667	0.000722									20.5667	-0.000326									20.5667	-0.000476									20.5667	-0.000154									20.5667	-0.000389
	20.5833	0.000713									20.5833	-0.000558									20.5833	-0.000301									20.5833	-0.0002									20.5833	-0.0004
	20.6	0.000585									20.6	-0.00044									20.6	-0.000196									20.6	-0.000466									20.6	-0.000242
	20.6167	0.000436									20.6167	-0.00022									20.6167	-0.000155									20.6167	-0.000764									20.6167	-0.000223
	20.6333	0.000197									20.6333	-0.00033									20.6333	0.000196									20.6333	-0.001062									20.6333	-6.5e-05
	20.65	-3.2e-05									20.65	-0.00066									20.65	0.000596									20.65	-0.00104									20.65	0.000224
	20.6667	-6.1e-05									20.6667	-0.00095									20.6667	0.000606									20.6667	-0.000988									20.6667	0.000323
	20.6833	-0.00013									20.6833	-0.001279									20.6833	0.000546									20.6833	-0.001066									20.6833	0.000401
	20.7	-0.000109									20.7	-0.001671									20.7	0.000717									20.7	-0.000945									20.7	0.00049
	20.7167	-8.9e-05									20.7167	-0.002041									20.7167	0.000695									20.7167	-0.000484									20.7167	0.000509
	20.7333	-8.8e-05									20.7333	-0.002511									20.7333	0.000554									20.7333	-0.000324									20.7333	0.000518
	20.75	-5.8e-05									20.75	-0.00285									20.75	0.000382									20.75	-0.000264									20.75	0.000638
	20.7667	-0.000228									20.7667	-0.00328									20.7667	0.00037									20.7667	-0.000113									20.7667	0.000567
	20.7833	-0.000407									20.7833	-0.00374									20.7833	0.000318									20.7833	7.7e-05									20.7833	0.000526
	20.8	-0.000577									20.8	-0.004412									20.8	0.000376									20.8	0.000197									20.8	0.000586
	20.8167	-0.000838									20.8167	-0.004733									20.8167	0.000553									20.8167	0.000387									20.8167	0.000626
	20.8333	-0.001028									20.8333	-0.004724									20.8333	0.00036									20.8333	0.000497									20.8333	0.000687
	20.85	-0.000589									20.85	-0.004426									20.85	0.000157									20.85	0.000438									20.85	0.000747
	20.8667	-0.0006									20.8667	-0.004087									20.8667	-6e-06									20.8667	0.000278									20.8667	0.000778
	20.8833	-0.00056									20.8833	-0.003838									20.8833	-5.9e-05									20.8833	0.000308									20.8833	0.000858
	20.9	-0.000391									20.9	-0.004231									20.9	-0.000142									20.9	0.000728									20.9	0.000679
	20.9167	8.8e-05									20.9167	-0.004324									20.9167	-0.000316									20.9167	0.001179									20.9167	0.00052
	20.9333	2.6e-05									20.9333	-0.003867									20.9333	-0.00061									20.9333	0.00135									20.9333	0.000392
	20.95	0.000115									20.95	-0.003579									20.95	-0.000694									20.95	0.001511									20.95	0.000204
	20.9667	0.000473									20.9667	-0.003632									20.9667	-0.000499									20.9667	0.001613									20.9667	-0.000125
	20.9833	0.000981									20.9833	-0.002165									20.9833	-0.000243									20.9833	0.001634									20.9833	-0.000653
	21	-1e-05									21	0.001581									21	-0.000427									21	0.000895									21	-0.001461
	21.0167	0.000988									21.0167	0.007188									21.0167	-0.000792									21.0167	-0.001173									21.0167	-0.000729
	21.0333	0.002916									21.0333	0.007795									21.0333	-0.001146									21.0333	7e-05									21.0333	0.000794
	21.05	-0.004307									21.05	0.003062									21.05	-0.006121									21.05	0.000482									21.05	-0.000813
	21.0667	-0.012239									21.0667	-0.002001									21.0667	-0.013416									21.0667	-0.006195									21.0667	-0.010681
	21.0833	-0.018401									21.0833	-0.006514									21.0833	-0.019761									21.0833	-0.015203									21.0833	-0.018378
	21.1	-0.022073									21.1	-0.009208									21.1	-0.024236									21.1	-0.02537									21.1	-0.026315
	21.1167	-0.024526									21.1167	-0.01067									21.1167	-0.022251									21.1167	-0.025027									21.1167	-0.031822
	21.1333	-0.022428									21.1333	-0.010452									21.1333	-0.018156									21.1333	-0.020883									21.1333	-0.030419
	21.15	-0.016721									21.15	-0.009033									21.15	-0.00825									21.15	-0.01734									21.15	-0.028395
	21.1667	-0.013154									21.1667	-0.007215									21.1667	-0.005045									21.1667	-0.013306									21.1667	-0.026042
	21.1833	-0.010066									21.1833	-0.007976									21.1833	-0.00399									21.1833	-0.010093									21.1833	-0.020208
	21.2	-0.003909									21.2	-0.007879									21.2	-0.002985									21.2	-0.00707									21.2	-0.017635
	21.2167	0.000559									21.2167	-0.006457									21.2167	-0.003189									21.2167	-0.005595									21.2167	-0.017351
	21.2333	0.000846									21.2333	-0.003776									21.2333	-0.003273									21.2333	-0.004921									21.2333	-0.016217
	21.25	0.000623									21.25	-0.001115									21.25	-0.002768									21.25	-0.004827									21.25	-0.015654
	21.2667	-0.000489									21.2667	-0.000743									21.2667	-0.002762									21.2667	-0.004193									21.2667	-0.01504
	21.2833	-0.001062									21.2833	-0.001092									21.2833	-0.002716									21.2833	-0.003289									21.2833	-0.014696
	21.3	-0.001785									21.3	-0.000951									21.3	-0.00254									21.3	-0.003275									21.3	-0.014072
	21.3167	-0.002077									21.3167	-0.000605									21.3167	-0.002283									21.3167	-0.00356									21.3167	-0.013428
	21.3333	-0.00242									21.3333	5.2e-05									21.3333	-0.001966									21.3333	-0.003106									21.3333	-0.012794
	21.35	-0.002902									21.35	0.000588									21.35	-0.001609									21.35	-0.002531									21.35	-0.01256
	21.3667	-0.002935									21.3667	0.001194									21.3667	-0.001321									21.3667	-0.002627									21.3667	-0.012086
	21.3833	-0.003147									21.3833	0.00203									21.3833	-0.001194									21.3833	-0.002802									21.3833	-0.011482
	21.4	-0.00378									21.4	0.002886									21.4	-0.000797									21.4	-0.003078									21.4	-0.011049
	21.4167	-0.004082									21.4167	0.003398									21.4167	-0.000468									21.4167	-0.003413									21.4167	-0.010805
	21.4333	-0.003974									21.4333	0.003341									21.4333	-0.000129									21.4333	-0.003869									21.4333	-0.010371
	21.45	-0.003786									21.45	0.003404									21.45	0.000141									21.45	-0.004324									21.45	-0.009977
	21.4667	-0.003698									21.4667	0.003396									21.4667	0.00032									21.4667	-0.00473									21.4667	-0.009563
	21.4833	-0.003581									21.4833	0.003219									21.4833	0.00066									21.4833	-0.004935									21.4833	-0.00904
	21.5	-0.003343									21.5	0.003011									21.5	0.001149									21.5	-0.005151									21.5	-0.008626
	21.5167	-0.002994									21.5167	0.003162									21.5167	0.00144									21.5167	-0.005377									21.5167	-0.008382
	21.5333	-0.002746									21.5333	0.003693									21.5333	0.001243									21.5333	-0.005443									21.5333	-0.008039
	21.55	-0.002627									21.55	0.003553									21.55	0.001415									21.55	-0.005499									21.55	-0.007456
	21.5667	-0.002558									21.5667	0.003604									21.5667	0.001397									21.5667	-0.005654									21.5667	-0.006963
	21.5833	-0.00259									21.5833	0.003575									21.5833	0.001399									21.5833	-0.00561									21.5833	-0.006739
	21.6	-0.002541									21.6	0.003476									21.6	0.001521									21.6	-0.005566									21.6	-0.006346
	21.6167	-0.002312									21.6167	0.003156									21.6167	0.001486									21.6167	-0.005473									21.6167	-0.005843
	21.6333	-0.002132									21.6333	0.002807									21.6333	0.001602									21.6333	-0.005319									21.6333	-0.005581
	21.65	-0.002213									21.65	0.002027									21.65	0.001747									21.65	-0.005446									21.65	-0.005178
	21.6667	-0.002133									21.6667	0.001727									21.6667	0.001673									21.6667	-0.005672									21.6667	-0.004636
	21.6833	-0.001903									21.6833	0.001828									21.6833	0.001489									21.6833	-0.005719									21.6833	-0.004163
	21.7	-0.001764									21.7	0.001889									21.7	0.001355									21.7	-0.005935									21.7	-0.00391
	21.7167	-0.001613									21.7167	0.001591									21.7167	0.001373									21.7167	-0.005983									21.7167	-0.003739
	21.7333	-0.001442									21.7333	0.001132									21.7333	0.001403									21.7333	-0.005811									21.7333	-0.003387
	21.75	-0.001351									21.75	0.000834									21.75	0.001433									21.75	-0.005638									21.75	-0.003056
	21.7667	-0.001401									21.7667	0.000536									21.7667	0.001173									21.7667	-0.005446									21.7667	-0.002784
	21.7833	-0.00149									21.7833	0.001028									21.7833	0.000912									21.7833	-0.005453									21.7833	-0.002632
	21.8	-0.001579									21.8	0.0012									21.8	0.000742									21.8	-0.005391									21.8	-0.002661
	21.8167	-0.001427									21.8167	0.001365									21.8167	0.000724									21.8167	-0.00525									21.8167	-0.0026
	21.8333	-0.001105									21.8333	0.001671									21.8333	0.000607									21.8333	-0.005138									21.8333	-0.00263
	21.85	-0.000622									21.85	0.001646									21.85	0.00043									21.85	-0.004897									21.85	-0.0023
	21.8667	-0.00065									21.8667	0.001531									21.8667	0.000382									21.8667	-0.004666									21.8667	-0.00203
	21.8833	-0.000957									21.8833	0.001746									21.8833	0.000225									21.8833	-0.004605									21.8833	-0.00195
	21.9	-0.000905									21.9	0.002171									21.9	-7.2e-05									21.9	-0.004464									21.9	-0.001699
	21.9167	-0.000571									21.9167	0.001771									21.9167	-0.000289									21.9167	-0.003795									21.9167	-0.00158
	21.9333	-0.000277									21.9333	0.00185									21.9333	-0.000266									21.9333	-0.003075									21.9333	-0.001642
	21.95	-0.000333									21.95	0.00147									21.95	-0.000424									21.95	-0.002626									21.95	-0.001673
	21.9667	-0.000149									21.9667	0.00152									21.9667	-0.000611									21.9667	-0.002336									21.9667	-0.001484
	21.9833	-1.5e-05									21.9833	0.001779									21.9833	-0.000638									21.9833	-0.001817									21.9833	-0.001356
	22	-0.00021									22	0.001699									22	-0.000636									22	-0.001178									22	-0.001317
	22.0167	-0.000215									22.0167	0.001625									22.0167	-0.000605									22.0167	-0.00089									22.0167	-0.00119
	22.0333	-0.000379									22.0333	0.00186									22.0333	-0.000775									22.0333	-0.000263									22.0333	-0.001153
	22.05	-0.000412									22.05	0.001805									22.05	-0.001076									22.05	0.000215									22.05	-0.001107
	22.0667	-0.000406									22.0667	0.00179									22.0667	-0.001106									22.0667	0.000552									22.0667	-0.0011
	22.0833	-0.00052									22.0833	0.001285									22.0833	-0.000856									22.0833	0.00074									22.0833	-0.001063
	22.1	-0.000643									22.1	0.000681									22.1	-0.000627									22.1	0.000637									22.1	-0.000826
	22.1167	-0.000496									22.1167	0.000482									22.1167	-0.00045									22.1167	0.000832									22.1167	-0.000621
	22.1333	-0.000257									22.1333	0.000433									22.1333	-0.000355									22.1333	0.001067									22.1333	-0.000407
	22.15	-4.8e-05									22.15	0.000634									22.15	-0.000289									22.15	0.001372									22.15	-7.2e-05
	22.1667	-0.0001									22.1667	0.000455									22.1667	-0.000244									22.1667	0.001557									22.1667	5.2e-05
	22.1833	-0.000231									22.1833	0.000406									22.1833	-0.000159									22.1833	0.001582									22.1833	-0.000163
	22.2	-0.000393									22.2	0.000198									22.2	-0.000154									22.2	0.001637									22.2	-0.000159
	22.2167	-0.000442									22.2167	0.000295									22.2167	-0.000171									22.2167	0.001618									22.2167	-0.000106
	22.2333	-0.000171									22.2333	0.000282									22.2333	0.000111									22.2333	0.001249									22.2333	-0.000134
	22.25	-0.0002									22.25	0.000159									22.25	0.000372									22.25	0.00064									22.25	-0.000202
	22.2667	-4.9e-05									22.2667	0.000256									22.2667	0.000473									22.2667	0.000192									22.2667	-7e-05
	22.2833	3e-06									22.2833	-2.6e-05									22.2833	0.000585									22.2833	-0.000307									22.2833	-2.8e-05
	22.3	0.000164									22.3	-0.000319									22.3	0.000556									22.3	-0.000617									22.3	-0.000125
	22.3167	0.000447									22.3167	-0.000326									22.3167	0.000585									22.3167	-0.001002									22.3167	-0.000115
	22.3333	0.000621									22.3333	-0.000183									22.3333	0.000583									22.3333	-0.001467									22.3333	-8.6e-05
	22.35	0.000675									22.35	-2e-05									22.35	0.00064									22.35	-0.001803									22.35	3.3e-05
	22.3667	0.000859									22.3667	-0.000127									22.3667	0.000568									22.3667	-0.002348									22.3667	6.3e-05
	22.3833	0.000993									22.3833	-0.000134									22.3833	0.000396									22.3833	-0.002643									22.3833	0.000112
	22.4	0.000937									22.4	-0.00032									22.4	0.000344									22.4	-0.002499									22.4	7.1e-05
	22.4167	0.000993									22.4167	-0.000701									22.4167	0.000119									22.4167	-0.002493									22.4167	0.000139
	22.4333	0.00095									22.4333	-0.000682									22.4333	-0.000308									22.4333	-0.002597									22.4333	3.5e-05
	22.45	0.000857									22.45	-0.000813									22.45	-0.000354									22.45	-0.002641									22.45	-0.000159
	22.4667	0.000724									22.4667	-0.001314									22.4667	-0.000271									22.4667	-0.002615									22.4667	-0.000353
	22.4833	0.000861									22.4833	-0.001186									22.4833	-0.000137									22.4833	-0.002719									22.4833	-0.000486
	22.5	0.000998									22.5	-0.001096									22.5	-0.000194									22.5	-0.002953									22.5	-0.00045
	22.5167	0.001157									22.5167	-0.000921									22.5167	-0.000514									22.5167	-0.003135									22.5167	-0.000406
	22.5333	0.001016									22.5333	-0.000516									22.5333	-0.000526									22.5333	-0.002866									22.5333	-0.000533
	22.55	0.000836									22.55	9e-06									22.55	-0.000738									22.55	-0.002398									22.55	-0.00078
	22.5667	0.000685									22.5667	0.000723									22.5667	-0.00089									22.5667	-0.001839									22.5667	-0.000817
	22.5833	0.000535									22.5833	0.000818									22.5833	-0.000962									22.5833	-0.001441									22.5833	-0.000874
	22.6	0.000464									22.6	0.000534									22.6	-0.001145									22.6	-0.001332									22.6	-0.000921
	22.6167	0.000334									22.6167	0.001085									22.6167	-0.0009									22.6167	-0.001047									22.6167	-0.00107
	22.6333	0.000235									22.6333	0.001236									22.6333	-0.000888									22.6333	-0.000591									22.6333	-0.00091
	22.65	0.000135									22.65	0.001147									22.65	-0.001095									22.65	-0.000136									22.65	-0.00077
	22.6667	-6.4e-05									22.6667	0.001109									22.6667	-0.001013									22.6667	0.000199									22.6667	-0.00077
	22.6833	-0.000143									22.6833	0.00127									22.6833	-0.000751									22.6833	0.000595									22.6833	-0.000941
	22.7	-0.000153									22.7	0.001371									22.7	-0.000358									22.7	0.0009									22.7	-0.000961
	22.7167	-0.000222									22.7167	0.001369									22.7167	-0.000118									22.7167	0.001238									22.7167	-0.000973
	22.7333	-0.000331									22.7333	0.002017									22.7333	-0.000219									22.7333	0.001466									22.7333	-0.001106
	22.75	-0.000451									22.75	0.002474									22.75	-0.00041									22.75	0.001835									22.75	-0.000989
	22.7667	-0.00053									22.7667	0.002702									22.7667	-0.000501									22.7667	0.002053									22.7667	-0.000851
	22.7833	-0.00069									22.7833	0.002619									22.7833	-0.000622									22.7833	0.002201									22.7833	-0.000544
	22.8	-0.000759									22.8	0.002747									22.8	-0.000463									22.8	0.00202									22.8	-0.000397
	22.8167	-0.00086									22.8167	0.002981									22.8167	-0.000193									22.8167	0.001746									22.8167	-0.000351
	22.8333	-0.00085									22.8333	0.003155									22.8333	0.000126									22.8333	0.001692									22.8333	-0.000336
	22.85	-0.000851									22.85	0.003108									22.85	0.000346									22.85	0.001688									22.85	-6e-05
	22.8667	-0.000772									22.8667	0.002902									22.8667	0.000516									22.8667	0.001704									22.8667	2.5e-05
	22.8833	-0.000673									22.8833	0.002435									22.8833	0.000625									22.8833	0.00159									22.8833	0.000181
	22.9	-0.000574									22.9	0.001749									22.9	0.000575									22.9	0.001797									22.9	0.000286
	22.9167	-0.000616									22.9167	0.001147									22.9167	0.000598									22.9167	0.001854									22.9167	0.000422
	22.9333	-0.000659									22.9333	0.000635									22.9333	0.000822									22.9333	0.00176									22.9333	0.000507
	22.95	-0.000612									22.95	0.000404									22.95	0.000697									22.95	0.001657									22.95	0.000522
	22.9667	-0.000655									22.9667	0.000352									22.9667	0.000541									22.9667	0.001404									22.9667	0.000457
	22.9833	-0.000638									22.9833	0.00046									22.9833	0.000536									22.9833	0.00108									22.9833	0.000482
	23	-0.000462									23	0.000468									23	0.00052									23	0.001028									23	0.000618
	23.0167	-0.000326									23.0167	0.000549									23.0167	0.000469									23.0167	0.001086									23.0167	0.000663
	23.0333	-0.000172									23.0333	0.00028									23.0333	0.000551									23.0333	0.001133									23.0333	0.000689
	23.05	-9.7e-05									23.05	-5.9e-05									23.05	0.000743									23.05	0.000961									23.05	0.000695
	23.0667	-7.3e-05									23.0667	-0.000598									23.0667	0.000845									23.0667	0.000719									23.0667	0.000481
	23.0833	0.000101									23.0833	-0.001127									23.0833	0.000857									23.0833	0.000477									23.0833	0.000518
	23.1	0.000436									23.1	-0.001446									23.1	0.00069									23.1	0.000305									23.1	0.000424
	23.1167	0.000348									23.1167	-0.001944									23.1167	0.000447									23.1167	0.000283									23.1167	0.000351
	23.1333	0.00036									23.1333	-0.002073									23.1333	0.000197									23.1333	0.000341									23.1333	0.000378
	23.15	0.000252									23.15	-0.002361									23.15	1.8e-05									23.15	0.000409									23.15	0.000406
	23.1667	0.000113									23.1667	-0.002539									23.1667	6.9e-05									23.1667	0.000307									23.1667	0.000144
	23.1833	2.5e-05									23.1833	-0.002758									23.1833	0.00013									23.1833	4.5e-05									23.1833	-6.8e-05
	23.2	-1.4e-05									23.2	-0.002916									23.2	0.000101									23.2	-0.000176									23.2	1.9e-05
	23.2167	-9.4e-05									23.2167	-0.002765									23.2167	0.000186									23.2167	-0.0002									23.2167	0.000169
	23.2333	5e-06									23.2333	-0.002574									23.2333	0.000356									23.2333	-0.000244									23.2333	0.000299
	23.25	-0.000126									23.25	-0.002013									23.25	0.000495									23.25	-0.000418									23.25	0.000359
	23.2667	-0.000207									23.2667	-0.001592									23.2667	0.000484									23.2667	-0.000491									23.2667	0.000299
	23.2833	-0.000409									23.2833	-0.001521									23.2833	0.000374									23.2833	-0.000265									23.2833	0.000239
	23.3	-0.00053									23.3	-0.001801									23.3	0.000203									23.3	-0.000118									23.3	0.000179
	23.3167	-0.000733									23.3167	-0.001931									23.3167	6.7e-05									23.3167	2.5e-05									23.3167	0.000341
	23.3333	-0.000617									23.3333	-0.001852									23.3333	-2.6e-05									23.3333	-0.000162									23.3333	0.000393
	23.35	-0.000542									23.35	-0.001763									23.35	9.1e-05									23.35	-0.0003									23.35	0.000696
	23.3667	-0.000546									23.3667	-0.001353									23.3667	-1.2e-05									23.3667	-0.000267									23.3667	0.000649
	23.3833	-0.000351									23.3833	-0.000664									23.3833	-9.5e-05									23.3833	-0.000174									23.3833	0.000602
	23.4	-0.000405									23.4	-0.000265									23.4	0.000192									23.4	-2.1e-05									23.4	0.000725
	23.4167	-0.000451									23.4167	2.3e-05									23.4167	0.000362									23.4167	-2.2e-05									23.4167	0.000719
	23.4333	-0.000268									23.4333	0.00038									23.4333	0.000155									23.4333	0.000376									23.4333	0.001035
	23.45	-0.000216									23.45	0.001458									23.45	-0.000111									23.45	0.000694									23.45	0.001201
	23.4667	1.7e-05									23.4667	0.001845									23.4667	-0.000268									23.4667	0.000802									23.4667	0.000907
	23.4833	0.0009									23.4833	0.001033									23.4833	9.5e-05									23.4833	0.0013									23.4833	0.000653
	23.5	0.001512									23.5	0.00253									23.5	0.000448									23.5	0.000538									23.5	0.000199
	23.5167	0.000613									23.5167	0.002696									23.5167	-0.001636									23.5167	0.00181									23.5167	0.000466
	23.5333	-0.000127									23.5333	-0.000128									23.5333	9.2e-05									23.5333	0.003382									23.5333	0.000935
	23.55	-0.000737									23.55	-0.004042									23.55	-0.00573									23.55	0.003364									23.55	0.002504
	23.5667	-0.006137									23.5667	-0.008107									23.5667	-0.015363									23.5667	-0.004434									23.5667	-0.003397
	23.5833	-0.011527									23.5833	-0.010961									23.5833	-0.022285									23.5833	-0.013972									23.5833	-0.014599
	23.6	-0.021797									23.6	-0.012135									23.6	-0.022787									23.6	-0.0211									23.6	-0.02579
	23.6167	-0.026128									23.6167	-0.012251									23.6167	-0.022088									23.6167	-0.023766									23.6167	-0.02934
	23.6333	-0.025431									23.6333	-0.011027									23.6333	-0.014697									23.6333	-0.022612									23.6333	-0.027268
	23.65	-0.016523									23.65	-0.009273									23.65	-0.007896									23.65	-0.019538									23.65	-0.024087
	23.6667	-0.012536									23.6667	-0.00859									23.6667	-0.005055									23.6667	-0.014683									23.6667	-0.021246
	23.6833	-0.008458									23.6833	-0.009176									23.6833	-0.003624									23.6833	-0.011639									23.6833	-0.019064
	23.7	-0.00549									23.7	-0.008922									23.7	-0.002104									23.7	-0.009625									23.7	-0.016693
	23.7167	0.002146									23.7167	-0.00727									23.7167	-0.001802									23.7167	-0.00821									23.7167	-0.014681
	23.7333	0.003592									23.7333	-0.005778									23.7333	-0.00146									23.7333	-0.007045									23.7333	-0.012867
	23.75	0.004938									23.75	-0.004675									23.75	-0.001348									23.75	-0.00655									23.75	-0.011673
	23.7667	0.004143									23.7667	-0.003453									23.7667	-0.001326									23.7667	-0.006456									23.7667	-0.01095
	23.7833	0.002799									23.7833	-0.002211									23.7833	-0.001684									23.7833	-0.006511									23.7833	-0.010366
	23.8	0.001745									23.8	-0.001569									23.8	-0.001642									23.8	-0.006276									23.8	-0.010253
	23.8167	0.000899									23.8167	-0.000329									23.8167	-0.00148									23.8167	-0.005242									23.8167	-0.009698
	23.8333	0.000344									23.8333	0.000711									23.8333	-0.001178									23.8333	-0.005318									23.8333	-0.008983
	23.85	-1.2e-05									23.85	0.001831									23.85	-0.001387									23.85	-0.005124									23.85	-0.008467
	23.8667	-0.000278									23.8667	0.003001									23.8667	-0.001455									23.8667	-0.00477									23.8667	-0.008282
	23.8833	-0.000384									23.8833	0.004122									23.8833	-0.001733									23.8833	-0.004726									23.8833	-0.007706
	23.9	-0.00075									23.9	0.004992									23.9	-0.002011									23.9	-0.004742									23.9	-0.007531
	23.9167	-0.000807									23.9167	0.00554									23.9167	-0.001941									23.9167	-0.00464									23.9167	-0.007165
	23.9333	-0.000874									23.9333	0.005748									23.9333	-0.002061									23.9333	-0.004608									23.9333	-0.006907
	23.95	-0.001051									23.95	0.005966									23.95	-0.001742									23.95	-0.004637									23.95	-0.00688
	23.9667	-0.001208									23.9667	0.005895									23.9667	-0.001262									23.9667	-0.004795									23.9667	-0.006603
	23.9833	-0.001345									23.9833	0.005913									23.9833	-0.001212									23.9833	-0.005163									23.9833	-0.006366
	24	-0.001302									24	0.005941									24	-0.001423									24	-0.005151									24	-0.006349
	24.0167	-0.00136									24.0167	0.006027									24.0167	-0.001415									24.0167	-0.005244									24.0167	-0.006221
	24.0333	-0.001268									24.0333	0.006153									24.0333	-0.001159									24.0333	-0.005116									24.0333	-0.005743
	24.05	-0.001116									24.05	0.00628									24.05	-0.000923									24.05	-0.004918									24.05	-0.005375
	24.0667	-0.000974									24.0667	0.006196									24.0667	-0.000767									24.0667	-0.00447									24.0667	-0.005146
	24.0833	-0.000912									24.0833	0.006142									24.0833	-0.000661									24.0833	-0.004042									24.0833	-0.004748
	24.1	-0.00073									24.1	0.006458									24.1	-0.000145									24.1	-0.003825									24.1	-0.00439
	24.1167	-0.000558									24.1167	0.006792									24.1167	0.000178									24.1167	-0.003492									24.1167	-0.004291
	24.1333	-0.000297									24.1333	0.006967									24.1333	-1.1e-05									24.1333	-0.003									24.1333	-0.004071
	24.15	-0.000165									24.15	0.006791									24.15	-0.000131									24.15	-0.002707									24.15	-0.003802
	24.1667	-0.000284									24.1667	0.006485									24.1667	-0.00023									24.1667	-0.002585									24.1667	-0.003273
	24.1833	-0.000582									24.1833	0.006039									24.1833	-0.00044									24.1833	-0.002333									24.1833	-0.002834
	24.2	-0.000581									24.2	0.005283									24.2	-0.000589									24.2	-0.0022									24.2	-0.002694
	24.2167	-0.000589									24.2167	0.004605									24.2167	-0.000502									24.2167	-0.002135									24.2167	-0.002515
	24.2333	-0.000788									24.2333	0.004108									24.2333	-0.000368									24.2333	-0.002529									24.2333	-0.002265
	24.25	-0.000706									24.25	0.00371									24.25	-0.000434									24.25	-0.002604									24.25	-0.002115
	24.2667	-0.000695									24.2667	0.003492									24.2667	-0.0005									24.2667	-0.002598									24.2667	-0.002135
	24.2833	-0.000814									24.2833	0.003554									24.2833	-0.000596									24.2833	-0.002543									24.2833	-0.002065
	24.3	-0.001072									24.3	0.003906									24.3	-0.000473									24.3	-0.002407									24.3	-0.001835
	24.3167	-0.001411									24.3167	0.003986									24.3167	-0.000592									24.3167	-0.00232									24.3167	-0.001855
	24.3333	-0.001329									24.3333	0.004176									24.3333	-0.000486									24.3333	-0.001933									24.3333	-0.001754
	24.35	-0.001148									24.35	0.004406									24.35	-0.000589									24.35	-0.001896									24.35	-0.002104
	24.3667	-0.000946									24.3667	0.004356									24.3667	-0.000272									24.3667	-0.001999									24.3667	-0.002254
	24.3833	-0.000894									24.3833	0.004256									24.3833	-0.000185									24.3833	-0.001872									24.3833	-0.002264
	24.4	-0.000923									24.4	0.004136									24.4	-0.000319									24.4	-0.001895									24.4	-0.002433
	24.4167	-0.001251									24.4167	0.003763									24.4167	-0.000305									24.4167	-0.002048									24.4167	-0.002463
	24.4333	-0.001169									24.4333	0.003261									24.4333	-0.000145									24.4333	-0.002071									24.4333	-0.002273
	24.45	-0.001096									24.45	0.003049									24.45	-8.4e-05									24.45	-0.002104									24.45	-0.002432
	24.4667	-0.001204									24.4667	0.003417									24.4667	0.000316									24.4667	-0.002087									24.4667	-0.002232
	24.4833	-0.001012									24.4833	0.004165									24.4833	0.000297									24.4833	-0.00206									24.4833	-0.001842
	24.5	-0.00077									24.5	0.004782									24.5	0.000117									24.5	-0.002003									24.5	-0.001702
	24.5167	-0.000477									24.5167	0.005578									24.5167	0.000246									24.5167	-0.002007									24.5167	-0.001571
	24.5333	-0.000694									24.5333	0.006034									24.5333	0.000251									24.5333	-0.001971									24.5333	-0.001531
	24.55	-0.00049									24.55	0.006379									24.55	0.000267									24.55	-0.001806									24.55	-0.001351
	24.5667	-0.000407									24.5667	0.006815									24.5667	0.000333									24.5667	-0.00165									24.5667	-0.001382
	24.5833	-0.000314									24.5833	0.00674									24.5833	0.000329									24.5833	-0.001514									24.5833	-0.001292
	24.6	-0.000371									24.6	0.007146									24.6	0.000154									24.6	-0.001268									24.6	-0.000952
	24.6167	-0.000407									24.6167	0.009169									24.6167	0.000198									24.6167	-0.001173									24.6167	-0.000712
	24.6333	-0.000492									24.6333	0.010792									24.6333	0.00014									24.6333	-0.001068									24.6333	-0.000913
	24.65	-0.000368									24.65	0.009716									24.65	-8.8e-05									24.65	-0.000833									24.65	-0.001023
	24.6667	-0.000123									24.6667	0.008389									24.6667	-0.000186									24.6667	-0.000709									24.6667	-0.000834
	24.6833	0.000261									24.6833	0.007472									24.6833	-0.000114									24.6833	-0.000494									24.6833	-0.000855
	24.7	0.000316									24.7	0.005896									24.7	-2e-06									24.7	-0.000489									24.7	-0.000855
	24.7167	0.000231									24.7167	0.004377									24.7167	7.9e-05									24.7167	-9.3e-05									24.7167	-0.000606
	24.7333	0.000368									24.7333	0.003798									24.7333	-3.3e-05									24.7333	0.000104									24.7333	-0.000388
	24.75	0.000364									24.75	0.003739									24.75	-2.4e-05									24.75	-6e-05									24.75	-0.00054
	24.7667	0.000381									24.7667	0.00228									24.7667	-5.5e-05									24.7667	-0.000414									24.7667	-0.000721
	24.7833	0.000257									24.7833	0.002071									24.7833	-0.000126									24.7833	-0.000578									24.7833	-0.001093
	24.8	0.000564									24.8	0.002002									24.8	-0.000207									24.8	-0.000612									24.8	-0.001255
	24.8167	0.000501									24.8167	0.00168									24.8167	-2e-05									24.8167	-0.000442									24.8167	-0.001017
	24.8333	0.00051									24.8333	0.000789									24.8333	6.6e-05									24.8333	-0.000282									24.8333	-0.00106
	24.85	0.000409									24.85	7.8e-05									24.85	0.000113									24.85	-0.000122									24.85	-0.001033
	24.8667	0.000357									24.8667	4.6e-05									24.8667	0.000139									24.8667	0.000258									24.8667	-0.000865
	24.8833	0.000326									24.8833	0.000145									24.8833	6.5e-05									24.8833	0.000318									24.8833	-0.001058
	24.9	0.000135									24.9	-6.7e-05									24.9	-4.9e-05									24.9	0.000319									24.9	-0.001201
	24.9167	-4.5e-05									24.9167	0.00033									24.9167	-0.000143									24.9167	0.000326									24.9167	-0.001155
	24.9333	-9.4e-05									24.9333	0.001086									24.9333	-5.9e-05									24.9333	0.000253									24.9333	-0.000879
	24.95	-0.000193									24.95	0.001362									24.95	-2.4e-05									24.95	3e-05									24.95	-0.000764
	24.9667	-6.2e-05									24.9667	0.001018									24.9667	6e-05									24.9667	-9.3e-05									24.9667	-0.000788
	24.9833	0									24.9833	0.000835									24.9833	7.4e-05									24.9833	0.000114									24.9833	-0.000803
	25	-8.9e-05									25	0.001021									25	0.000129									25	0.000222									25	-0.000837
	25.0167	-0.000217									25.0167	0.001025									25.0167	4.3e-05									25.0167	0.000259									25.0167	-0.000703
	25.0333	-0.000223									25.0333	0.000989									25.0333	-0.000124									25.0333	-2.4e-05									25.0333	-0.000659
	25.05	-0.000269									25.05	0.000872									25.05	-0.000271									25.05	9.3e-05									25.05	-0.000385
	25.0667	-8.5e-05									25.0667	0.000406									25.0667	-0.000257									25.0667	0.00034									25.0667	-0.000182
	25.0833	0.000318									25.0833	0.00015									25.0833	-0.000114									25.0833	0.000717									25.0833	-0.000218
	25.1	0.000502									25.1	0.000124									25.1	5.9e-05									25.1	0.001105									25.1	-0.000264
	25.1167	0.000487									25.1167	0.000435									25.1167	0.000142									25.1167	0.001054									25.1167	-0.000281
	25.1333	0.000303									25.1333	0.000766									25.1333	-2.5e-05									25.1333	0.001064									25.1333	-0.000359
	25.15	0.00028									25.15	0.000538									25.15	-0.000252									25.15	0.000974									25.15	-0.000427
	25.1667	0.000256									25.1667	0.000289									25.1667	-0.000489									25.1667	0.000924									25.1667	-0.000615
	25.1833	0.000113									25.1833	7e-05									25.1833	-0.000516									25.1833	0.000984									25.1833	-0.000394
	25.2	0.000219									25.2	-8.8e-05									25.2	-0.000463									25.2	0.000924									25.2	-0.000312
	25.2167	0.000327									25.2167	-0.00013									25.2167	-0.00066									25.2167	0.000928									25.2167	-0.00024
	25.2333	0.000206									25.2333	-0.000151									25.2333	-0.000466									25.2333	0.000952									25.2333	-0.0003
	25.25	0.000495									25.25	3.8e-05									25.25	-0.000122									25.25	0.000847									25.25	-0.000659
	25.2667	0.000694									25.2667	0.000397									25.2667	8.2e-05									25.2667	0.000691									25.2667	-0.000709
	25.2833	0.000673									25.2833	0.000546									25.2833	5.6e-05									25.2833	0.000525									25.2833	-0.000589
	25.3	0.000702									25.3	0.000704									25.3	6e-05									25.3	0.00055									25.3	-0.000538
	25.3167	0.000562									25.3167	0.000591									25.3167	0.000315									25.3167	0.000599									25.3167	-0.000608
	25.3333	0.000233									25.3333	-0.000123									25.3333	7.1e-05									25.3333	0.000398									25.3333	-0.000609
	25.35	9.5e-05									25.35	-0.000237									25.35	6.8e-05									25.35	0.000187									25.35	-0.000539
	25.3667	-0.000264									25.3667	-0.000391									25.3667	0.000355									25.3667	0.000247									25.3667	-0.000529
	25.3833	-0.000183									25.3833	-0.000465									25.3833	0.000702									25.3833	0.000206									25.3833	-0.00074
	25.4	-0.000141									25.4	-0.000599									25.4	0.000648									25.4	5.5e-05									25.4	-0.00078
	25.4167	9.1e-05									25.4167	-0.001185									25.4167	0.000477									25.4167	9e-06									25.4167	-0.000671
	25.4333	0.000304									25.4333	-0.001272									25.4333	0.000358									25.4333	-9.7e-05									25.4333	-0.000402
	25.45	0.000478									25.45	-0.001418									25.45	0.00051									25.45	-0.000152									25.45	-0.000182
	25.4667	0.000621									25.4667	-0.002275									25.4667	0.000301									25.4667	-0.000258									25.4667	-3.3e-05
	25.4833	0.000474									25.4833	-0.002131									25.4833	0.000162									25.4833	-0.000344									25.4833	0.000237
	25.5	0.000368									25.5	-0.002258									25.5	0.000104									25.5	-0.00036									25.5	0.000196
	25.5167	0.000111									25.5167	-0.002517									25.5167	0.000137									25.5167	-0.000272									25.5167	5.6e-05
	25.5333	-0.000124									25.5333	-0.002936									25.5333	0.000344									25.5333	-0.000433									25.5333	8.7e-05
	25.55	-0.000349									25.55	-0.003395									25.55	0.000691									25.55	-0.000764									25.55	0.000117
	25.5667	-0.000395									25.5667	-0.003234									25.5667	0.000857									25.5667	-0.000866									25.5667	0.000108
	25.5833	-0.00023									25.5833	-0.002844									25.5833	0.000984									25.5833	-0.000847									25.5833	0.000148
	25.6	-0.000236									25.6	-0.001973									25.6	0.000931									25.6	-0.000768									25.6	0.000249
	25.6167	-0.000291									25.6167	-0.001693									25.6167	0.000969									25.6167	-0.000595									25.6167	0.00041
	25.6333	-5.6e-05									25.6333	-0.001214									25.6333	0.000541									25.6333	-0.000482									25.6333	0.000353
	25.65	-0.00015									25.65	-0.000865									25.65	0.000262									25.65	-0.000498									25.65	0.000156
	25.6667	-0.000315									25.6667	-0.000395									25.6667	-9.6e-05									25.6667	-0.000305									25.6667	0.000129
	25.6833	-0.00057									25.6833	0.000244									25.6833	-0.000315									25.6833	-1e-06									25.6833	0.000261
	25.7	-0.000805									25.7	0.000923									25.7	-0.000324									25.7	0.000232									25.7	0.000394
	25.7167	-0.00056									25.7167	0.000932									25.7167	-0.000371									25.7167	0.000391									25.7167	0.000658
	25.7333	-0.000444									25.7333	0.000902									25.7333	-0.000367									25.7333	0.00044									25.7333	0.000704
	25.75	-0.000719									25.75	0.001021									25.75	-0.000223									25.75	0.000469									25.75	0.00069
	25.7667	-0.000474									25.7667	0.00125									25.7667	-1.8e-05									25.7667	0.000428									25.7667	0.000606
	25.7833	-0.000269									25.7833	0.001679									25.7833	6.6e-05									25.7833	0.000547									25.7833	0.000632
	25.8	-0.000263									25.8	0.002279									25.8	9e-05									25.8	0.000736									25.8	0.000598
	25.8167	-3.8e-05									25.8167	0.002859									25.8167	5e-06									25.8167	0.000772									25.8167	0.000596
	25.8333	0.000127									25.8333	0.00282									25.8333	-0.0002									25.8333	0.000667									25.8333	0.000805
	25.85	7.2e-05									25.85	0.00235									25.85	-0.000405									25.85	0.000533									25.85	0.001075
	25.8667	0.000208									25.8667	0.002341									25.8667	-0.000439									25.8667	0.000699									25.8667	0.001205
	25.8833	0.000313									25.8833	0.002342									25.8833	-0.000674									25.8833	0.000984									25.8833	0.001325
	25.9	0.000158									25.9	0.002222									25.9	-0.000649									25.9	0.00106									25.9	0.001545
	25.9167	0.000333									25.9167	0.002165									25.9167	-0.000353									25.9167	0.000882									25.9167	0.001716
	25.9333	0.000658									25.9333	0.001488									25.9333	-0.000258									25.9333	0.000554									25.9333	0.00177
	25.95	0.000593									25.95	0.001271									25.95	-9.3e-05									25.95	2.7e-05									25.95	0.001734
	25.9667	0.000888									25.9667	0.002594									25.9667	-0.000488									25.9667	-0.000541									25.9667	0.001558
	25.9833	0.001063									25.9833	0.002436									25.9833	-0.001012									25.9833	-0.000539									25.9833	0.002192
	26	0.001488									26	0.001139									26	-0.001637									26	-0.001407									26	0.002066
	26.0167	0.002043									26.0167	7.4e-05									26.0167	-0.002632									26.0167	-0.001649									26.0167	0.002282
	26.0333	0.000857									26.0333	-0.00177									26.0333	-0.005427									26.0333	-0.000121									26.0333	0.002209
	26.05	0.000872									26.05	-0.005815									26.05	-0.011312									26.05	-0.000422									26.05	0.002897
	26.0667	-0.004354									26.0667	-0.00913									26.0667	-0.018487									26.0667	-0.008874									26.0667	-0.002716
	26.0833	-0.012219									26.0833	-0.011925									26.0833	-0.024572									26.0833	-0.016836									26.0833	-0.010158
	26.1	-0.019655									26.1	-0.012359									26.1	-0.028277									26.1	-0.022098									26.1	-0.022131
	26.1167	-0.023911									26.1167	-0.011672									26.1167	-0.024183									26.1167	-0.025985									26.1167	-0.026542
	26.1333	-0.023207									26.1333	-0.010325									26.1333	-0.018668									26.1333	-0.023931									26.1333	-0.022881
	26.15	-0.019354									26.15	-0.010287									26.15	-0.012034									26.15	-0.021768									26.15	-0.018521
	26.1667	-0.01492									26.1667	-0.010549									26.1667	-0.008609									26.1667	-0.018275									26.1667	-0.013681
	26.1833	-0.007247									26.1833	-0.009252									26.1833	-0.005654									26.1833	-0.013921									26.1833	-0.00999
	26.2	-0.005173									26.2	-0.008284									26.2	-0.00442									26.2	-0.009558									26.2	-0.0082
	26.2167	-0.00268									26.2167	-0.007185									26.2167	-0.004805									26.2167	-0.007831									26.2167	-0.006729
	26.2333	-0.000898									26.2333	-0.005535									26.2333	-0.004291									26.2333	-0.006583									26.2333	-0.005546
	26.25	0.000664									26.25	-0.004595									26.25	-0.003567									26.25	-0.006225									26.25	-0.004754
	26.2667	0.000956									26.2667	-0.003325									26.2667	-0.003273									26.2667	-0.006508									26.2667	-0.004121
	26.2833	0.000589									26.2833	-0.001266									26.2833	-0.003178									26.2833	-0.00644									26.2833	-0.004039
	26.3	9.1e-05									26.3	0.000164									26.3	-0.003074									26.3	-0.006732									26.3	-0.004067
	26.3167	0.000462									26.3167	0.000506									26.3167	-0.00295									26.3167	-0.006741									26.3167	-0.004124
	26.3333	0.000813									26.3333	0.000718									26.3333	-0.002936									26.3333	-0.00685									26.3333	-0.0037
	26.35	0.000893									26.35	0.00059									26.35	-0.002732									26.35	-0.006689									26.35	-0.003366
	26.3667	0.000533									26.3667	0.000462									26.3667	-0.002858									26.3667	-0.006587									26.3667	-0.003103
	26.3833	2.4e-05									26.3833	0.000904									26.3833	-0.002944									26.3833	-0.006706									26.3833	-0.002759
	26.4	-0.000626									26.4	0.001285									26.4	-0.00288									26.4	-0.006955									26.4	-0.002786
	26.4167	-0.000706									26.4167	0.001499									26.4167	-0.002556									26.4167	-0.007431									26.4167	-0.002742
	26.4333	-0.001138									26.4333	0.001843									26.4333	-0.002222									26.4333	-0.007487									26.4333	-0.002868
	26.45	-0.00142									26.45	0.002307									26.45	-0.001979									26.45	-0.007203									26.45	-0.002964
	26.4667	-0.001192									26.4667	0.002521									26.4667	-0.001925									26.4667	-0.007218									26.4667	-0.003019
	26.4833	-0.001393									26.4833	0.002375									26.4833	-0.001731									26.4833	-0.006964									26.4833	-0.002955
	26.5	-0.001635									26.5	0.001619									26.5	-0.001738									26.5	-0.00661									26.5	-0.003071
	26.5167	-0.001488									26.5167	0.001185									26.5167	-0.001574									26.5167	-0.006334									26.5167	-0.003137
	26.5333	-0.001683									26.5333	0.001431									26.5333	-0.00144									26.5333	-0.006218									26.5333	-0.003114
	26.55	-0.001917									26.55	0.001527									26.55	-0.001337									26.55	-0.006062									26.55	-0.00301
	26.5667	-0.001781									26.5667	0.000433									26.5667	-0.000944									26.5667	-0.005996									26.5667	-0.002806
	26.5833	-0.001976									26.5833	0.000169									26.5833	-0.00095									26.5833	-0.00565									26.5833	-0.002742
	26.6	-0.0018									26.6	0.000375									26.6	-0.000977									26.6	-0.005163									26.6	-0.002549
	26.6167	-0.002026									26.6167	0.001023									26.6167	-0.000773									26.6167	-0.004486									26.6167	-0.002315
	26.6333	-0.001984									26.6333	0.000691									26.6333	-0.00068									26.6333	-0.003889									26.6333	-0.002093
	26.65	-0.001851									26.65	-8.1e-05									26.65	-0.000547									26.65	-0.003561									26.65	-0.00182
	26.6667	-0.001939									26.6667	-0.000993									26.6667	-0.000224									26.6667	-0.003304									26.6667	-0.001717
	26.6833	-0.001936									26.6833	-0.003645									26.6833	0.00015									26.6833	-0.002966									26.6833	-0.001655
	26.7	-0.001654									26.7	-0.006228									26.7	0.000343									26.7	-0.002709									26.7	-0.001512
	26.7167	-0.001172									26.7167	-0.005928									26.7167	0.000256									26.7167	-0.002511									26.7167	-0.00146
	26.7333	-0.000993									26.7333	-0.004158									26.7333	0.0003									26.7333	-0.002353									26.7333	-0.00141
	26.75	-0.000934									26.75	-0.003188									26.75	0.000273									26.75	-0.002035									26.75	-0.001279
	26.7667	-0.000775									26.7667	-0.002669									26.7667	6.6e-05									26.7667	-0.001677									26.7667	-0.000908
	26.7833	-0.000816									26.7833	-0.002179									26.7833	-0.00013									26.7833	-0.00137									26.7833	-0.000628
	26.8	-0.000848									26.8	-0.001679									26.8	-9.7e-05									26.8	-0.001172									26.8	-0.000537
	26.8167	-0.00087									26.8167	-0.001208									26.8167	6.7e-05									26.8167	-0.001004									26.8167	-0.000517
	26.8333	-0.000475									26.8333	-0.000946									26.8333	0									26.8333	-0.000956									26.8333	-0.000459
	26.85	-8e-05									26.85	-0.000665									26.85	7.4e-05									26.85	-0.000769									26.85	-0.000381
	26.8667	1.6e-05									26.8667	-0.000183									26.8667	0.000438									26.8667	-0.000391									26.8667	-0.000363
	26.8833	-0.000209									26.8833	0.000869									26.8833	0.000372									26.8833	-5.4e-05									26.8833	-0.000295
	26.9	-0.000404									26.9	0.00163									26.9	0.000215									26.9	0.000214									26.9	-0.000257
	26.9167	-0.00054									26.9167	0.002243									26.9167	0.000259									26.9167	0.000291									26.9167	-0.000131
	26.9333	-0.000609									26.9333	0.002516									26.9333	0.000253									26.9333	7.7e-05									26.9333	-0.000256
	26.95	-0.000638									26.95	0.00253									26.95	-1.3e-05									26.95	-3.6e-05									26.95	-0.000372
	26.9667	-0.000827									26.9667	0.002443									26.9667	-6.9e-05									26.9667	4.1e-05									26.9667	-0.000287
	26.9833	-0.001056									26.9833	0.002386									26.9833	0.000155									26.9833	3.7e-05									26.9833	-0.000273
	27	-0.001304									27	0.00248									27	0.000339									27	-5.6e-05									27	-0.000248
	27.0167	-0.001194									27.0167	0.002634									27.0167	0.000403									27.0167	-5.1e-05									27.0167	-0.000145
	27.0333	-0.001267									27.0333	0.002799									27.0333	0.000137									27.0333	5.3e-05									27.0333	-8.5e-05
	27.05	-0.001289									27.05	0.002734									27.05	-5e-05									27.05	-3.2e-05									27.05	-2.4e-05
	27.0667	-0.001302									27.0667	0.002799									27.0667	-0.000146									27.0667	-0.000267									27.0667	-0.000204
	27.0833	-0.001514									27.0833	0.002694									27.0833	-0.000252									27.0833	-0.000252									27.0833	-0.000153
	27.1	-0.001507									27.1	0.002749									27.1	-0.000389									27.1	6.2e-05									27.1	-0.000113
	27.1167	-0.00149									27.1167	0.002515									27.1167	-0.000475									27.1167	0.000115									27.1167	-1.4e-05
	27.1333	-0.001395									27.1333	0.002561									27.1333	-0.000613									27.1333	0.000187									27.1333	4.2e-05
	27.15	-0.00095									27.15	0.002548									27.15	-0.00079									27.15	0.000289									27.15	0.000257
	27.1667	-0.000595									27.1667	0.002314									27.1667	-0.000998									27.1667	0.000311									27.1667	0.000163
	27.1833	-0.000291									27.1833	0.001891									27.1833	-0.001055									27.1833	0.000283									27.1833	4.9e-05
	27.2	-0.000206									27.2	0.001857									27.2	-0.000883									27.2	0.000175									27.2	-3.5e-05
	27.2167	-6.1e-05									27.2167	0.001545									27.2167	-0.00082									27.2167	-6e-06									27.2167	-0.000161
	27.2333	8.3e-05									27.2333	0.001443									27.2333	-0.000789									27.2333	-7.7e-05									27.2333	-0.00023
	27.25	0.000187									27.25	0.00175									27.25	-0.000627									27.25	-8e-06									27.25	-0.00024
	27.2667	0.000321									27.2667	0.002088									27.2667	-0.000575									27.2667	9e-05									27.2667	-1.9e-05
	27.2833	0.000505									27.2833	0.002316									27.2833	-0.000583									27.2833	-6.1e-05									27.2833	-0.000188
	27.3	0.000809									27.3	0.002374									27.3	-0.000561									27.3	-0.000122									27.3	-0.000208
	27.3167	0.001004									27.3167	0.002342									27.3167	-0.000519									27.3167	-7e-06									27.3167	-0.000159
	27.3333	0.001079									27.3333	0.002271									27.3333	-0.000255									27.3333	0.000117									27.3333	6.6e-05
	27.35	0.001144									27.35	0.00222									27.35	-2.2e-05									27.35	0.000271									27.35	-0.000119
	27.3667	0.001119									27.3667	0.002059									27.3667	5.2e-05									27.3667	0.000396									27.3667	-0.000244
	27.3833	0.001224									27.3833	0.001927									27.3833	0.000206									27.3833	0.00027									27.3833	-0.000259
	27.4	0.00139									27.4	0.001886									27.4	0.000219									27.4	0.000104									27.4	-0.000253
	27.4167	0.001465									27.4167	0.001624									27.4167	0.000205									27.4167	-7.6e-05									27.4167	-0.0004
	27.4333	0.001433									27.4333	0.001603									27.4333	0.000464									27.4333	-8.7e-05									27.4333	-0.000681
	27.45	0.001401									27.45	0.001351									27.45	0.000723									27.45	-7.8e-05									27.45	-0.000572
	27.4667	0.001338									27.4667	0.001089									27.4667	0.000612									27.4667	-0.000279									27.4667	-0.000603
	27.4833	0.001106									27.4833	0.000837									27.4833	0.000451									27.4833	-0.00046									27.4833	-0.000844
	27.5	0.001004									27.5	0.000516									27.5	0.00072									27.5	-0.000461									27.5	-0.001045
	27.5167	0.000922									27.5167	0.000302									27.5167	0.000911									27.5167	-0.000538									27.5167	-0.001197
	27.5333	0.000853									27.5333	-0.000112									27.5333	0.000968									27.5333	-0.000545									27.5333	-0.001354
	27.55	0.000754									27.55	-0.000366									27.55	0.001026									27.55	-0.000663									27.55	-0.001371
	27.5667	0.000584									27.5667	-0.00069									27.5667	0.001033									27.5667	-0.00076									27.5667	-0.001538
	27.5833	0.000455									27.5833	-0.001474									27.5833	0.00111									27.5833	-0.000778									27.5833	-0.001575
	27.6	0.000196									27.6	-0.002108									27.6	0.000827									27.6	-0.000725									27.6	-0.001422
	27.6167	9.7e-05									27.6167	-0.002475									27.6167	0.000817									27.6167	-0.000478									27.6167	-0.0016
	27.6333	-1.9e-05									27.6333	-0.003013									27.6333	0.000183									27.6333	-0.000363									27.6333	-0.001703
	27.65	0.000165									27.65	-0.003632									27.65	-6.1e-05									27.65	-0.000397									27.65	-0.001755
	27.6667	-1.2e-05									27.6667	-0.00407									27.6667	-5e-06									27.6667	-0.000401									27.6667	-0.001728
	27.6833	-8.8e-05									27.6833	-0.004288									27.6833	0.00031									27.6833	-0.000466									27.6833	-0.00146
	27.7	-0.000194									27.7	-0.004086									27.7	0.000446									27.7	-0.00044									27.7	-0.001382
	27.7167	-0.0003									27.7167	-0.004089									27.7167	0.000295									27.7167	-0.00041									27.7167	-0.001366
	27.7333	-0.000543									27.7333	-0.004182									27.7333	0.000128									27.7333	-0.000511									27.7333	-0.001393
	27.75	-0.000817									27.75	-0.003956									27.75	0.000162									27.75	-0.000702									27.75	-0.001339
	27.7667	-0.000681									27.7667	-0.0037									27.7667	0.000156									27.7667	-0.000873									27.7667	-0.001236
	27.7833	-0.000564									27.7833	-0.003463									27.7833	6.9e-05									27.7833	-0.000974									27.7833	-0.001342
	27.8	-0.000288									27.8	-0.003577									27.8	0.000213									27.8	-0.000755									27.8	-0.000919
	27.8167	-0.000171									27.8167	-0.003265									27.8167	8e-06									27.8167	-0.00063									27.8167	-0.000626
	27.8333	-5.2e-05									27.8333	-0.002854									27.8333	-0.000232									27.8333	-0.000717									27.8333	-0.000384
	27.85	4.7e-05									27.85	-0.002583									27.85	-0.000282									27.85	-0.000673									27.85	-5.2e-05
	27.8667	0.000156									27.8667	-0.002432									27.8667	1.8e-05									27.8667	-0.00057									27.8667	0.00024
	27.8833	0.000175									27.8833	-0.002161									27.8833	0.000198									27.8833	-0.000507									27.8833	0.000301
	27.9	3.4e-05									27.9	-0.00185									27.9	0.000318									27.9	-0.000323									27.9	0.000373
	27.9167	-0.000116									27.9167	-0.001433									27.9167	0.000389									27.9167	-0.000183									27.9167	0.000535
	27.9333	2.6e-05									27.9333	-0.001037									27.9333	0.000493									27.9333	-0.000263									27.9333	0.000408
	27.95	-5.3e-05									27.95	-0.00056									27.95	0.000637									27.95	-0.000383									27.95	0.00017
	27.9667	-1.1e-05									27.9667	6.7e-05									27.9667	0.000701									27.9667	-0.000374									27.9667	-7e-06
	27.9833	0.000161									27.9833	0.000603									27.9833	0.000465									27.9833	-0.000584									27.9833	0.000205
	28	6.3e-05									28	0.00069									28	0.000219									28	-0.000734									28	0.000838
	28.0167	-1.5e-05									28.0167	0.000424									28.0167	0.000234									28.0167	-0.000786									28.0167	0.001101
	28.0333	-0.00022									28.0333	8.8e-05									28.0333	7.9e-05									28.0333	-0.000937									28.0333	0.001137
	28.05	-0.000526									28.05	8.2e-05									28.05	0.000165									28.05	-0.000809									28.05	0.001243
	28.0667	-0.001031									28.0667	0.000346									28.0667	8.1e-05									28.0667	-0.00047									28.0667	0.001749
	28.0833	0.000263									28.0833	0.000309									28.0833	-4e-06									28.0833	-0.000172									28.0833	0.001825
	28.1	0.001748									28.1	3.3e-05									28.1	-0.000118									28.1	8.7e-05									28.1	0.001731
	28.1167	0.001483									28.1167	7.6e-05									28.1167	-3.3e-05									28.1167	0.000317									28.1167	0.001698
	28.1333	0.00118									28.1333	0.000269									28.1333	-0.000258									28.1333	0.000317									28.1333	0.0016
	28.15	0.001238									28.15	0.000272									28.15	-0.000204									28.15	0.000318									28.15	0.001961
	28.1667	0.001305									28.1667	0.001084									28.1667	-0.00025									28.1667	0.000508									28.1667	0.002172
	28.1833	0.001473									28.1833	0.001417									28.1833	-0.000286									28.1833	0.000609									28.1833	0.001674
	28.2	0.00155									28.2	0.00135									28.2	-0.000472									28.2	0.000699									28.2	0.001595
	28.2167	0.001368									28.2167	0.001123									28.2167	-0.00082									28.2167	0.000814									28.2167	0.001638
	28.2333	0.001178									28.2333	0.001536									28.2333	-0.00102									28.2333	0.000879									28.2333	0.001735
	28.25	0.001238									28.25	0.001779									28.25	-0.001061									28.25	0.000895									28.25	0.001873
	28.2667	0.000808									28.2667	0.001402									28.2667	-0.001142									28.2667	0.000971									28.2667	0.001771
	28.2833	0.000348									28.2833	0.001095									28.2833	-0.000913									28.2833	0.001097									28.2833	0.001458
	28.3	0.000127									28.3	0.001088									28.3	-0.000803									28.3	0.001172									28.3	0.001226
	28.3167	3.8e-05									28.3167	0.000972									28.3167	-0.000726									28.3167	0.001334									28.3167	0.000945
	28.3333	-1e-06									28.3333	0.001207									28.3333	-0.000672									28.3333	0.001467									28.3333	0.000639
	28.35	-0.00017									28.35	0.001862									28.35	-0.000369									28.35	0.001571									28.35	0.000523
	28.3667	-0.000299									28.3667	0.002436									28.3667	-0.000356									28.3667	0.001594									28.3667	0.000437
	28.3833	-0.000528									28.3833	0.002441									28.3833	-0.000372									28.3833	0.001497									28.3833	0.000201
	28.4	-0.000797									28.4	0.001925									28.4	-1.9e-05									28.4	0.001391									28.4	0.000335
	28.4167	-0.001226									28.4167	0.001572									28.4167	0.000153									28.4167	0.001411									28.4167	0.00057
	28.4333	-0.001825									28.4333	0.001388									28.4333	0.00014									28.4333	0.001402									28.4333	0.00048
	28.45	-0.002204									28.45	0.000725									28.45	0.000648									28.45	0.001084									28.45	9.9e-05
	28.4667	-0.002383									28.4667	0.000642									28.4667	0.001366									28.4667	0.000756									28.4667	-0.000481
	28.4833	-0.001792									28.4833	0.001649									28.4833	0.001584									28.4833	0.000727									28.4833	-0.000521
	28.5	-0.001551									28.5	0.002025									28.5	0.002482									28.5	0.000159									28.5	-0.000982
	28.5167	-0.000771									28.5167	0.003014									28.5167	0.002488									28.5167	0.000236									28.5167	-0.001331
	28.5333	0.000719									28.5333	-0.000247									28.5333	0.000931									28.5333	0.001576									28.5333	0.001414
	28.55	0.00023									28.55	-0.003818									28.55	-0.003486									28.55	0.002935									28.55	0.004128
	28.5667	-0.00528									28.5667	-0.006979									28.5667	-0.011764									28.5667	-0.005386									28.5667	-0.003237
	28.5833	-0.01363									28.5833	-0.00958									28.5833	-0.018991									28.5833	-0.013977									28.5833	-0.011853
	28.6	-0.02335									28.6	-0.010071									28.6	-0.024658									28.6	-0.019328									28.6	-0.018988
	28.6167	-0.031721									28.6167	-0.00967									28.6167	-0.022976									28.6167	-0.021554									28.6167	-0.022413
	28.6333	-0.028702									28.6333	-0.008579									28.6333	-0.019378									28.6333	-0.020739									28.6333	-0.020654
	28.65	-0.020953									28.65	-0.006367									28.65	-0.015201									28.65	-0.018874									28.65	-0.018506
	28.6667	-0.015604									28.6667	-0.005746									28.6667	-0.012173									28.6667	-0.013868									28.6667	-0.014827
	28.6833	-0.011625									28.6833	-0.005765									28.6833	-0.008875									28.6833	-0.007333									28.6833	-0.011939
	28.7	-0.004677									28.7	-0.004653									28.7	-0.006487									28.7	-0.004278									28.7	-0.00959
	28.7167	-0.003078									28.7167	-0.00207									28.7167	-0.0038									28.7167	-0.002299									28.7167	-0.007881
	28.7333	0.000359									28.7333	0.000754									28.7333	-0.002708									28.7333	-0.001849									28.7333	-0.006989
	28.75	0.002666									28.75	0.003398									28.75	-0.001745									28.75	-0.001429									28.75	-0.006057
	28.7667	0.002933									28.7667	0.005051									28.7667	-0.000942									28.7667	-0.001439									28.7667	-0.005736
	28.7833	0.00261									28.7833	0.005585									28.7833	-0.000359									28.7833	-0.001889									28.7833	-0.005944
	28.8	0.002817									28.8	0.006119									28.8	0.000464									28.8	-0.002239									28.8	-0.005562
	28.8167	0.002424									28.8167	0.007064									28.8167	0.001236									28.8167	-0.002156									28.8167	-0.00446
	28.8333	0.001529									28.8333	0.00758									28.8333	0.001724									28.8333	-0.002313									28.8333	-0.003566
	28.85	0.001104									28.85	0.007976									28.85	0.002252									28.85	-0.00271									28.85	-0.003122
	28.8667	0.000829									28.8667	0.009262									28.8667	0.00309									28.8667	-0.003276									28.8667	-0.003147
	28.8833	0.000614									28.8833	0.010329									28.8833	0.003438									28.8833	-0.003363									28.8833	-0.003423
	28.9	0.000449									28.9	0.010385									28.9	0.003796									28.9	-0.0033									28.9	-0.002969
	28.9167	0.000473									28.9167	0.010493									28.9167	0.003443									28.9167	-0.003785									28.9167	-0.002745
	28.9333	-1.4e-05									28.9333	0.010031									28.9333	0.003206									28.9333	-0.004039									28.9333	-0.003199
	28.95	-0.000402									28.95	0.00955									28.95	0.003419									28.95	-0.004024									28.95	-0.003453
	28.9667	-0.000359									28.9667	0.008988									28.9667	0.003572									28.9667	-0.004499									28.9667	-0.003648
	28.9833	-0.000386									28.9833	0.008577									28.9833	0.003735									28.9833	-0.004743									28.9833	-0.003312
	29	-0.000414									29	0.008015									29	0.003818									29	-0.004638									29	-0.002826
	29.0167	-0.000482									29.0167	0.007365									29.0167	0.00332									29.0167	-0.004342									29.0167	-0.00259
	29.0333	-0.000312									29.0333	0.006816									29.0333	0.003088									29.0333	-0.004026									29.0333	-0.002234
	29.05	-0.000203									29.05	0.006327									29.05	0.002886									29.05	-0.0038									29.05	-0.001708
	29.0667	-0.000323									29.0667	0.005908									29.0667	0.002505									29.0667	-0.003674									29.0667	-0.001301
	29.0833	-0.000293									29.0833	0.005199									29.0833	0.002093									29.0833	-0.003578									29.0833	-0.001225
	29.1	-0.000294									29.1	0.00429									29.1	0.001661									29.1	-0.003392									29.1	-0.001369
	29.1167	-0.000125									29.1167	0.003313									29.1167	0.001208									29.1167	-0.003086									29.1167	-0.001542
	29.1333	-0.000178									29.1333	0.002436									29.1333	0.000792									29.1333	-0.002631									29.1333	-0.001646
	29.15	-0.000142									29.15	0.00171									29.15	0.000615									29.15	-0.002365									29.15	-0.00161
	29.1667	-0.000335									29.1667	0.000823									29.1667	0.000648									29.1667	-0.00229									29.1667	-0.001713
	29.1833	-0.000489									29.1833	0.000106									29.1833	0.000361									29.1833	-0.002145									29.1833	-0.001617
	29.2	-0.000383									29.2	-0.00054									29.2	-0.000195									29.2	-0.002099									29.2	-0.001391
	29.2167	-0.000537									29.2167	-0.001225									29.2167	-6.3e-05									29.2167	-0.002146									29.2167	-0.001235
	29.2333	-0.000684									29.2333	-0.001819									29.2333	-7.4e-05									29.2333	-0.002112									29.2333	-0.001229
	29.25	-0.000721									29.25	-0.002183									29.25	-0.000436									29.25	-0.002019									29.25	-0.001234
	29.2667	-0.000849									29.2667	-0.002297									29.2667	-0.000638									29.2667	-0.001896									29.2667	-0.001179
	29.2833	-0.000816									29.2833	-0.002442									29.2833	-0.000519									29.2833	-0.001723									29.2833	-0.001283
	29.3	-0.000883									29.3	-0.002876									29.3	-0.000501									29.3	-0.001439									29.3	-0.001388
	29.3167	-0.001001									29.3167	-0.003218									29.3167	-0.000793									29.3167	-0.001459									29.3167	-0.001363
	29.3333	-0.000992									29.3333	-0.00337									29.3333	-0.001079									29.3333	-0.001489									29.3333	-0.00147
	29.35	-0.001023									29.35	-0.003371									29.35	-0.001036									29.35	-0.001429									29.35	-0.001606
	29.3667	-0.001034									29.3667	-0.003363									29.3667	-0.000872									29.3667	-0.001459									29.3667	-0.001652
	29.3833	-0.001065									29.3833	-0.003355									29.3833	-0.000688									29.3833	-0.001499									29.3833	-0.001489
	29.4	-0.000876									29.4	-0.003326									29.4	-0.000684									29.4	-0.001519									29.4	-0.001385
	29.4167	-0.000877									29.4167	-0.003286									29.4167	-0.000851									29.4167	-0.001393									29.4167	-0.001172
	29.4333	-0.000981									29.4333	-0.003015									29.4333	-0.00073									29.4333	-0.001198									29.4333	-0.001021
	29.45	-0.001046									29.45	-0.002584									29.45	-0.000879									29.45	-0.001173									29.45	-0.00112
	29.4667	-0.00083									29.4667	-0.002153									29.4667	-0.000809									29.4667	-0.000948									29.4667	-0.001139
	29.4833	-0.000494									29.4833	-0.001932									29.4833	-0.000728									29.4833	-0.000773									29.4833	-0.001169
	29.5	-0.000268									29.5	-0.001661									29.5	-0.000287									29.5	-0.000668									29.5	-0.001268
	29.5167	-0.000202									29.5167	-0.001658									29.5167	-7.6e-05									29.5167	-0.000597									29.5167	-0.001207
	29.5333	-0.000218									29.5333	-0.001825									29.5333	-0.000155									29.5333	-0.000448									29.5333	-0.00135
	29.55	-0.000385									29.55	-0.001772									29.55	-8.3e-05									29.55	-0.000298									29.55	-0.001302
	29.5667	-0.000281									29.5667	-0.001808									29.5667	-0.000791									29.5667	-0.000149									29.5667	-0.001295
	29.5833	-0.000167									29.5833	-0.002065									29.5833	0.00014									29.5833	1e-06									29.5833	-0.001407
	29.6	-6.3e-05									29.6	-0.002341									29.6	0.003492									29.6	5e-05									29.6	-0.00135
	29.6167	0.000121									29.6167	-0.002446									29.6167	0.003094									29.6167	4.5e-05									29.6167	-0.001223
	29.6333	0.000264									29.6333	-0.00225									29.6333	0.002141									29.6333	0.000149									29.6333	-0.001019
	29.65	0.000137									29.65	-0.002234									29.65	0.001097									29.65	0.000422									29.65	-0.000986
	29.6667	0.00026									29.6667	-0.002098									29.6667	0.000654									29.6667	0.000566									29.6667	-0.000793
	29.6833	0.000104									29.6833	-0.001842									29.6833	0.00087									29.6833	0.00039									29.6833	-0.000619
	29.7	-0.000183									29.7	-0.001366									29.7	0.000407									29.7	0.000144									29.7	-0.000536
	29.7167	-0.00036									29.7167	-0.001078									29.7167	-0.000376									29.7167	-7.7e-05									29.7167	-0.000523
	29.7333	-0.000426									29.7333	-0.000959									29.7333	-0.000593									29.7333	-4e-05									29.7333	-0.000633
	29.75	-0.000382									29.75	-0.00111									29.75	-0.000831									29.75	-0.000172									29.75	-0.000534
	29.7667	-0.000468									29.7667	-0.001382									29.7667	-0.000838									29.7667	-0.000224									29.7667	-0.000654
	29.7833	-0.000193									29.7833	-0.001493									29.7833	-0.000536									29.7833	-0.000316									29.7833	-0.000575
	29.8	6.1e-05									29.8	-0.001624									29.8	-0.000413									29.8	-0.000399									29.8	-0.000585
	29.8167	-9.5e-05									29.8167	-0.001754									29.8167	-0.0001									29.8167	-0.000596									29.8167	-0.000676
	29.8333	0.000141									29.8333	-0.001922									29.8333	0.00038									29.8333	-0.000824									29.8333	-0.000551
	29.85	0.000228									29.85	-0.001951									29.85	0.000459									29.85	-0.000823									29.85	-0.000355
	29.8667	0.000344									29.8667	-0.00173									29.8667	0.000478									29.8667	-0.001081									29.8667	-0.000259
	29.8833	0.000801									29.8833	-0.001608									29.8833	0.000747									29.8833	-0.000949									29.8833	-0.000163
	29.9	0.001597									29.9	-0.001477									29.9	0.000796									29.9	-0.000708									29.9	-7.7e-05
	29.9167	0.002504									29.9167	-0.001584									29.9167	0.000587									29.9167	-0.000341									29.9167	-3.2e-05
	29.9333	0.003325									29.9333	-0.0017									29.9333	0.000533									29.9333	-0.000195									29.9333	-9.9e-05
	29.95	0.002745									29.95	-0.002256									29.95	0.00089									29.95	-0.000269									29.95	-0.000236
	29.9667	0.003285									29.9667	-0.002962									29.9667	0.001186									29.9667	-0.000383									29.9667	-0.000193
	29.9833	0.002615									29.9833	-0.003608									29.9833	0.001232									29.9833	-0.000588									29.9833	-0.00033
	30	0.000915									30	-0.004184									30	0.000619									30	-0.000652									30	-0.000297
	30.0167	0.000506									30.0167	-0.004798									30.0167	0.000316									30.0167	-0.000479									30.0167	-0.000214
	30.0333	0.000721									30.0333	-0.005431									30.0333	3.9e-05									30.0333	-0.000188									30.0333	-0.000253
	30.05	0.000605									30.05	-0.006145									30.05	1e-06									30.05	-4.7e-05									30.05	-0.000293
	30.0667	-0.000191									30.0667	-0.006808									30.0667	-0.000246									30.0667	-8.6e-05									30.0667	-0.000382
	30.0833	-0.000577									30.0833	-0.007301									30.0833	-0.000543									30.0833	-5.5e-05									30.0833	-0.000561
	30.1	-0.000572									30.1	-0.007765									30.1	-0.000511									30.1	-0.000203									30.1	-0.00041
	30.1167	-0.000308									30.1167	-0.007826									30.1167	-0.000498									30.1167	-0.000215									30.1167	-0.000149
	30.1333	-8e-05									30.1333	-0.007897									30.1333	-0.000561									30.1333	-0.000176									30.1333	-2e-05
	30.15	0.000238									30.15	-0.008077									30.15	-0.000584									30.15	-0.000168									30.15	0.00016
	30.1667	-0.000134									30.1667	-0.007658									30.1667	-0.000608									30.1667	-0.00015									30.1667	0.00031
	30.1833	-0.000446									30.1833	-0.007209									30.1833	-0.000601									30.1833	-0.000162									30.1833	0.000279
	30.2	0.000361									30.2	-0.006699									30.2	-0.000625									30.2	-4.3e-05									30.2	6.9e-05
	30.2167	0.0018									30.2167	-0.006118									30.2167	-0.000618									30.2167	4e-06									30.2167	-8.1e-05
	30.2333	0.00164									30.2333	-0.005956									30.2333	-0.000538									30.2333	-0.000179									30.2333	-4.1e-05
	30.25	0.001321									30.25	-0.005534									30.25	-0.000318									30.25	-0.000321									30.25	-0.000112
	30.2667	0.001062									30.2667	-0.004451									30.2667	-7.8e-05									30.2667	-0.000394									30.2667	-3.2e-05
	30.2833	0.000583									30.2833	-0.003479									30.2833	0.000121									30.2833	-0.000327									30.2833	6.8e-05
	30.3	8.4e-05									30.3	-0.002407									30.3	0.000271									30.3	-0.00032									30.3	7.7e-05
	30.3167	-0.000115									30.3167	-0.000793									30.3167	0.000311									30.3167	-0.000102									30.3167	1.7e-05
	30.3333	-0.000113									30.3333	-9.8e-05									30.3333	0.000414									30.3333	-0.000214									30.3333	-3.2e-05
	30.35	-0.00029									30.35	-0.000323									30.35	0.000427									30.35	-0.000446									30.35	0.000168
	30.3667	-0.000247									30.3667	-0.000258									30.3667	0.00045									30.3667	-0.000427									30.3667	0.000259
	30.3833	-0.000514									30.3833	-0.000123									30.3833	0.000402									30.3833	-0.000229									30.3833	0.00023
	30.4	-0.000901									30.4	0.000971									30.4	0.000505									30.4	-0.000151									30.4	0.000661
	30.4167	-0.001169									30.4167	0.001358									30.4167	0.000879									30.4167	-1e-05									30.4167	0.000761
	30.4333	-0.001345									30.4333	0.001966									30.4333	0.000874									30.4333	0.000342									30.4333	0.000614
	30.45	-0.001441									30.45	0.002634									30.45	0.0008									30.45	0.000533									30.45	0.000547
	30.4667	-0.001387									30.4667	0.003592									30.4667	0.000865									30.4667	0.000565									30.4667	0.000589
	30.4833	-0.001284									30.4833	0.004469									30.4833	0.000721									30.4833	0.000357									30.4833	0.000442
	30.5	-0.00105									30.5	0.004687									30.5	0.000627									30.5	0.000338									30.5	0.000815
	30.5167	-0.000986									30.5167	0.004657									30.5167	0.000742									30.5167	0.000355									30.5167	0.001118
	30.5333	-0.000952									30.5333	0.004637									30.5333	0.000609									30.5333	0.000412									30.5333	0.001143
	30.55	-0.000858									30.55	0.005478									30.55	0.000485									30.55	0.00035									30.55	0.001078
	30.5667	-0.000594									30.5667	0.005878									30.5667	0.000391									30.5667	0.000447									30.5667	0.000853
	30.5833	-0.000659									30.5833	0.006019									30.5833	0.000637									30.5833	0.000565									30.5833	0.000499
	30.6	-0.000645									30.6	0.006709									30.6	0.000424									30.6	0.000743									30.6	0.000514
	30.6167	-0.000491									30.6167	0.007052									30.6167	0.000219									30.6167	0.000946									30.6167	0.0004
	30.6333	-0.000286									30.6333	0.006895									30.6333	-0.000238									30.6333	0.000892									30.6333	0.000368
	30.65	-0.000391									30.65	0.007179									30.65	-0.000105									30.65	0.000777									30.65	0.000306
	30.6667	-0.000226									30.6667	0.007822									30.6667	-8.2e-05									30.6667	0.000883									30.6667	0.000434
	30.6833	-0.000161									30.6833	0.008405									30.6833	-0.000529									30.6833	0.001038									30.6833	0.000342
	30.7	7.3e-05									30.7	0.008649									30.7	-0.000786									30.7	0.001003									30.7	0.000101
	30.7167	0.000298									30.7167	0.008344									30.7167	-0.001424									30.7167	0.000855									30.7167	0.000199
	30.7333	0.000444									30.7333	0.00799									30.7333	-0.001599									30.7333	0.00085									30.7333	0.00028
	30.75	0.00067									30.75	0.007587									30.75	-0.001603									30.75	0.000824									30.75	0.000141
	30.7667	0.000606									30.7667	0.007343									30.7667	-0.001648									30.7667	0.000828									30.7667	0.000122
	30.7833	0.000642									30.7833	0.006839									30.7833	-0.001832									30.7833	0.001073									30.7833	2.3e-05
	30.8	0.000639									30.8	0.006035									30.8	-0.001487									30.8	0.001017									30.8	-2.6e-05
	30.8167	0.000835									30.8167	0.005224									30.8167	-0.001172									30.8167	0.000768									30.8167	1.5e-05
	30.8333	0.000782									30.8333	0.004533									30.8333	-0.002016									30.8333	0.000771									30.8333	0.000109
	30.85	0.00032									30.85	0.003852									30.85	-0.002139									30.85	0.000664									30.85	7.2e-05
	30.8667	0.000107									30.8667	0.003331									30.8667	-1.2e-05									30.8667	0.000617									30.8667	9.6e-05
	30.8833	0.000245									30.8833	0.00284									30.8833	0.000814									30.8833	0.000519									30.8833	0.000299
	30.9	0.000203									30.9	0.002339									30.9	0.000211									30.9	0.000362									30.9	0.000263
	30.9167	0.00045									30.9167	0.001911									30.9167	6.7e-05									30.9167	0.000141									30.9167	0.000307
	30.9333	0.00066									30.9333	0.000743									30.9333	0.000726									30.9333	8.1e-05									30.9333	0.000192
	30.95	0.000359									30.95	-0.000385									30.95	0.000866									30.95	0.000202									30.95	-2e-06
	30.9667	-2.2e-05									30.9667	-0.000863									30.9667	2.6e-05									30.9667	0.000482									30.9667	-2.6e-05
	30.9833	0.000257									30.9833	-0.001601									30.9833	-0.000734									30.9833	-0.000358									30.9833	0.00037
	31	0.001436									31	-0.002079									31	-0.000135									31	-0.000877									31	0.000596
	31.0167	0.001726									31.0167	-0.000646									31.0167	0.000325									31.0167	0.000437									31.0167	-0.000338
	31.0333	0.001916									31.0333	-0.000181									31.0333	0.001389									31.0333	0.003433									31.0333	-0.00029
	31.05	0.000157									31.05	-0.003776									31.05	-0.002166									31.05	0.001209									31.05	-0.001003
	31.0667	-0.005942									31.0667	-0.006842									31.0667	-0.012001									31.0667	-0.006565									31.0667	-0.005315
	31.0833	-0.013782									31.0833	-0.011207									31.0833	-0.020336									31.0833	-0.013189									31.0833	-0.013067
	31.1	-0.019151									31.1	-0.015143									31.1	-0.024441									31.1	-0.021743									31.1	-0.019699
	31.1167	-0.02704									31.1167	-0.017897									31.1167	-0.020386									31.1167	-0.024634									31.1167	-0.026251
	31.1333	-0.027598									31.1333	-0.01847									31.1333	-0.016375									31.1333	-0.025375									31.1333	-0.025812
	31.15	-0.022197									31.15	-0.017313									31.15	-0.012273									31.15	-0.025415									31.15	-0.022003
	31.1667	-0.017715									31.1667	-0.018997									31.1667	-0.005211									31.1667	-0.018505									31.1667	-0.012754
	31.1833	-0.010663									31.1833	-0.01845									31.1833	-0.001459									31.1833	-0.010985									31.1833	-0.006894
	31.2	-0.008641									31.2	-0.014533									31.2	-0.001898									31.2	-0.009016									31.2	-0.004845
	31.2167	-0.005389									31.2167	-0.010255									31.2167	-0.001616									31.2167	-0.006865									31.2167	-0.003746
	31.2333	-0.003766									31.2333	-0.007217									31.2333	-0.000945									31.2333	-0.005403									31.2333	-0.002675
	31.25	-0.003574									31.25	-0.005328									31.25	-3.5e-05									31.25	-0.004561									31.25	-0.002795
	31.2667	-0.002951									31.2667	-0.00435									31.2667	0.000255									31.2667	-0.00411									31.2667	-0.002804
	31.2833	-0.002588									31.2833	-0.003211									31.2833	0.000396									31.2833	-0.004128									31.2833	-0.002854
	31.3	-0.002815									31.3	-0.002112									31.3	0.000476									31.3	-0.004237									31.3	-0.002633
	31.3167	-0.002482									31.3167	-0.002033									31.3167	0.000437									31.3167	-0.004455									31.3167	-0.002893
	31.3333	-0.002368									31.3333	-0.001693									31.3333	0.000348									31.3333	-0.004193									31.3333	-0.003151
	31.35	-0.002385									31.35	-0.000873									31.35	0.000399									31.35	-0.003652									31.35	-0.00298
	31.3667	-0.002711									31.3667	0.000517									31.3667	0.000549									31.3667	-0.00326									31.3667	-0.002799
	31.3833	-0.003098									31.3833	0.000707									31.3833	0.00074									31.3833	-0.002899									31.3833	-0.002877
	31.4	-0.003074									31.4	0.001057									31.4	0.001091									31.4	-0.002737									31.4	-0.003266
	31.4167	-0.00293									31.4167	0.001188									31.4167	0.001392									31.4167	-0.002667									31.4167	-0.003275
	31.4333	-0.002926									31.4333	0.000869									31.4333	0.001605									31.4333	-0.002737									31.4333	-0.003433
	31.45	-0.002832									31.45	0.000331									31.45	0.001888									31.45	-0.002918									31.45	-0.003641
	31.4667	-0.002978									31.4667	0.000252									31.4667	0.002001									31.4667	-0.003058									31.4667	-0.00392
	31.4833	-0.003344									31.4833	0.000383									31.4833	0.001995									31.4833	-0.003139									31.4833	-0.004098
	31.5	-0.00327									31.5	0.000524									31.5	0.001838									31.5	-0.003129									31.5	-0.003966
	31.5167	-0.003285									31.5167	0.000506									31.5167	0.001911									31.5167	-0.003082									31.5167	-0.003494
	31.5333	-0.003091									31.5333	0.000718									31.5333	0.002038									31.5333	-0.003046									31.5333	-0.003403
	31.55	-0.002526									31.55	0.00132									31.55	0.002125									31.55	-0.00292									31.55	-0.003441
	31.5667	-0.002322									31.5667	0.001332									31.5667	0.001992									31.5667	-0.002695									31.5667	-0.003469
	31.5833	-0.002107									31.5833	0.001184									31.5833	0.002089									31.5833	-0.002529									31.5833	-0.003607
	31.6	-0.001863									31.6	0.001406									31.6	0.002466									31.6	-0.002393									31.6	-0.003456
	31.6167	-0.001368									31.6167	0.001448									31.6167	0.002773									31.6167	-0.002181									31.6167	-0.003224
	31.6333	-0.000984									31.6333	0.001471									31.6333	0.002956									31.6333	-0.002141									31.6333	-0.003282
	31.65	-0.000909									31.65	0.001513									31.65	0.002789									31.65	-0.002301									31.65	-0.003111
	31.6667	-0.000825									31.6667	0.001416									31.6667	0.002461									31.6667	-0.002441									31.6667	-0.00287
	31.6833	-0.00061									31.6833	0.001928									31.6833	0.002174									31.6833	-0.002451									31.6833	-0.002468
	31.7	-0.000445									31.7	0.002661									31.7	0.002017									31.7	-0.002381									31.7	-0.001807
	31.7167	-0.000651									31.7167	0.003833									31.7167	0.00174									31.7167	-0.002226									31.7167	-0.001565
	31.7333	-0.000586									31.7333	0.004826									31.7333	0.001518									31.7333	-0.002114									31.7333	-0.001614
	31.75	-0.000322									31.75	0.005118									31.75	0.001317									31.75	-0.002061									31.75	-0.001274
	31.7667	-4.7e-05									31.7667	0.005481									31.7667	0.001066									31.7667	-0.001829									31.7667	-0.001023
	31.7833	5.7e-05									31.7833	0.006013									31.7833	0.000594									31.7833	-0.001526									31.7833	-0.001172
	31.8	-2.8e-05									31.8	0.006256									31.8	0.000263									31.8	-0.001594									31.8	-0.001172
	31.8167	6e-06									31.8167	0.005868									31.8167	0.000122									31.8167	-0.001548									31.8167	-0.000771
	31.8333	1e-05									31.8333	0.005331									31.8333	0.000273									31.8333	-0.001445									31.8333	-0.000531
	31.85	0.000144									31.85	0.005503									31.85	0.000105									31.85	-0.001442									31.85	-0.000801
	31.8667	0.000189									31.8667	0.005936									31.8667	-6.4e-05									31.8667	-0.001399									31.8667	-0.001012
	31.8833	7.3e-05									31.8833	0.006898									31.8833	-0.000182									31.8833	-0.001406									31.8833	-0.000892
	31.9	0.000317									31.9	0.00733									31.9	-0.00034									31.9	-0.001483									31.9	-0.000782
	31.9167	0.000891									31.9167	0.007672									31.9167	-0.000479									31.9167	-0.001397									31.9167	-0.000923
	31.9333	0.000855									31.9333	0.007844									31.9333	-0.000529									31.9333	-0.001225									31.9333	-0.000715
	31.95	0.000778									31.95	0.007956									31.95	-0.000819									31.95	-0.001062									31.95	-0.000436
	31.9667	0.000812									31.9667	0.007767									31.9667	-0.000669									31.9667	-0.00071									31.9667	-0.000638
	31.9833	0.000606									31.9833	0.007739									31.9833	-0.000969									31.9833	-0.000538									31.9833	-0.00101
	32	0.000709									32	0.007621									32	-0.001299									32	-0.000575									32	-0.001042
	32.0167	0.001083									32.0167	0.007232									32.0167	-0.001429									32.0167	-0.00077									32.0167	-0.000944
	32.0333	0.000626									32.0333	0.006773									32.0333	-0.001343									32.0333	-0.000748									32.0333	-0.000997
	32.05	0.000258									32.05	0.006514									32.05	-0.001248									32.05	-0.000766									32.05	-0.001101
	32.0667	-1.9e-05									32.0667	0.006395									32.0667	-0.001052									32.0667	-0.000814									32.0667	-0.000914
	32.0833	-9.6e-05									32.0833	0.006366									32.0833	-0.001467									32.0833	-0.000762									32.0833	-0.000658
	32.1	-0.000503									32.1	0.006136									32.1	-0.001181									32.1	-0.00085									32.1	-0.000722
	32.1167	-0.00105									32.1167	0.005946									32.1167	-0.001316									32.1167	-0.000954									32.1167	-0.000845
	32.1333	-0.001078									32.1333	0.005526									32.1333	-0.001165									32.1333	-0.000811									32.1333	-0.000721
	32.15	-0.000846									32.15	0.005286									32.15	-0.000874									32.15	-0.000747									32.15	-0.000577
	32.1667	-0.000955									32.1667	0.004975									32.1667	-0.000863									32.1667	-0.000714									32.1667	-0.000113
	32.1833	-0.001103									32.1833	0.004575									32.1833	-0.000792									32.1833	-0.000651									32.1833	-0.000168
	32.2	-0.001191									32.2	0.004154									32.2	-0.000771									32.2	-0.000428									32.2	-0.000324
	32.2167	-0.001309									32.2167	0.003663									32.2167	-0.00037									32.2167	-0.000189									32.2167	-0.00048
	32.2333	-0.001288									32.2333	0.003081									32.2333	-1e-06									32.2333	5.7e-05									32.2333	-0.000418
	32.25	-0.001438									32.25	0.002809									32.25	0.000229									32.25	-2.6e-05									32.25	-0.000497
	32.2667	-0.001357									32.2667	0.002677									32.2667	0.000498									32.2667	-6.9e-05									32.2667	-0.000725
	32.2833	-0.001086									32.2833	0.002445									32.2833	0.000727									32.2833	-0.000143									32.2833	-0.000554
	32.3	-0.000666									32.3	0.002393									32.3	0.000867									32.3	-0.000286									32.3	-0.000542
	32.3167	-0.000425									32.3167	0.002329									32.3167	0.001036									32.3167	-0.000382									32.3167	-0.00038
	32.3333	-0.000156									32.3333	0.002075									32.3333	0.001048									32.3333	-0.000178									32.3333	-0.000422
	32.35	-0.000167									32.35	0.002141									32.35	0.000979									32.35	-4.5e-05									32.35	-0.000443
	32.3667	-0.000207									32.3667	0.002357									32.3667	0.000981									32.3667	-7.2e-05									32.3667	-0.000444
	32.3833	-0.000158									32.3833	0.002483									32.3833	0.001102									32.3833	-8.9e-05									32.3833	-0.000476
	32.4	-0.000149									32.4	0.002689									32.4	0.001084									32.4	3.4e-05									32.4	-0.000567
	32.4167	-0.0002									32.4167	0.002934									32.4167	0.001035									32.4167	-0.000113									32.4167	-0.000798
	32.4333	4.8e-05									32.4333	0.003708									32.4333	0.001051									32.4333	-0.0001									32.4333	-0.000922
	32.45	0.000405									32.45	0.004461									32.45	0.000986									32.45	6.3e-05									32.45	-0.001047
	32.4667	0.000343									32.4667	0.005085									32.4667	0.001171									32.4667	0.000215									32.4667	-0.001221
	32.4833	0.000181									32.4833	0.005609									32.4833	0.001036									32.4833	0.000288									32.4833	-0.001176
	32.5	8e-06									32.5	0.006073									32.5	0.000612									32.5	0.000481									32.5	-0.00109
	32.5167	-1.4e-05									32.5167	0.006555									32.5167	0.000407									32.5167	0.000616									32.5167	-0.000974
	32.5333	2.2e-05									32.5333	0.007206									32.5333	0.000185									32.5333	0.000461									32.5333	-0.000861
	32.55	3.7e-05									32.55	0.007887									32.55	-0.000188									32.55	0.000347									32.55	-0.000809
	32.5667	-0.000177									32.5667	0.008548									32.5667	-0.00031									32.5667	0.000322									32.5667	-0.000766
	32.5833	-0.000301									32.5833	0.009289									32.5833	-0.000662									32.5833	0.000448									32.5833	-0.000723
	32.6	-0.000395									32.6	0.00954									32.6	-0.000844									32.6	0.000634									32.6	-0.00059
	32.6167	-0.000419									32.6167	0.010049									32.6167	-0.001066									32.6167	0.000683									32.6167	-0.000617
	32.6333	-0.000366									32.6333	0.010117									32.6333	-0.001078									32.6333	0.000784									32.6333	-0.000416
	32.65	-0.000302									32.65	0.010815									32.65	-0.00076									32.65	0.000925									32.65	-0.000345
	32.6667	-0.000388									32.6667	0.011603									32.6667	-0.000772									32.6667	0.000816									32.6667	-0.000324
	32.6833	-0.000274									32.6833	0.012111									32.6833	-0.000673									32.6833	0.000657									32.6833	-0.000143
	32.7	-0.00037									32.7	0.012339									32.7	-0.000895									32.7	0.000639									32.7	-7.3e-05
	32.7167	-0.000566									32.7167	0.012485									32.7167	-0.001077									32.7167	0.000575									32.7167	-0.000102
	32.7333	-0.000535									32.7333	0.01264									32.7333	-0.000718									32.7333	0.000483									32.7333	7.9e-05
	32.75	-0.000503									32.75	0.013015									32.75	-0.0006									32.75	0.000402									32.75	0.000209
	32.7667	-0.000401									32.7667	0.01289									32.7667	-0.000341									32.7667	0.00032									32.7667	0.000279
	32.7833	-0.000449									32.7833	0.012944									32.7833	-5.2e-05									32.7833	0.000199									32.7833	0.000349
	32.8	-0.000587									32.8	0.013009									32.8	-0.000194									32.8	5.7e-05									32.8	0.000479
	32.8167	-0.000795									32.8167	0.013481									32.8167	5.5e-05									32.8167	-6.8e-05									32.8167	0.000579
	32.8333	-0.000945									32.8333	0.013472									32.8333	0.000405									32.8333	-7.1e-05									32.8333	0.00064
	32.85	-0.000785									32.85	0.013444									32.85	0.000706									32.85	-6.4e-05									32.85	0.00053
	32.8667	-0.000355									32.8667	0.013445									32.8667	0.000806									32.8667	-0.000117									32.8667	0.000461
	32.8833	-5.5e-05									32.8833	0.013356									32.8833	0.000817									32.8833	3.1e-05									32.8833	0.000522
	32.9	7.6e-05									32.9	0.013517									32.9	0.000687									32.9	-4.2e-05									32.9	0.000582
	32.9167	6e-06									32.9167	0.013975									32.9167	0.000858									32.9167	-5.9e-05									32.9167	0.000603
	32.9333	-0.000135									32.9333	0.014172									32.9333	0.001031									32.9333	8.8e-05									32.9333	0.000664
	32.95	0.000184									32.95	0.014019									32.95	0.000814									32.95	7.5e-05									32.95	0.000516
	32.9667	0.000324									32.9667	0.013736									32.9667	0.000488									32.9667	0.000112									32.9667	0.000288
	32.9833	0.000373									32.9833	0.013703									32.9833	0.000462									32.9833	0.000329									32.9833	0.00028
	33	0.000402									33	0.01368									33	0.000525									33	0.000316									33	0.000292
	33.0167	0.000881									33.0167	0.013455									33.0167	0.000509									33.0167	0.00027									33.0167	0.000224
	33.0333	0.00154									33.0333	0.013117									33.0333	0.000334									33.0333	0.000387									33.0333	-3e-06
	33.05	0.001219									33.05	0.01283									33.05	0.00033									33.05	0.000885									33.05	-8.9e-05
	33.0667	0.000418									33.0667	0.012613									33.0667	0.000486									33.0667	0.001232									33.0667	-0.000185
	33.0833	0.000497									33.0833	0.012175									33.0833	0.000512									33.0833	0.00136									33.0833	-0.000152
	33.1	0.000596									33.1	0.011638									33.1	0.000128									33.1	0.001267									33.1	-0.000118
	33.1167	0.000275									33.1167	0.010698									33.1167	-0.000216									33.1167	0.001322									33.1167	-0.000184
	33.1333	0.000273									33.1333	0.010076									33.1333	-0.00062									33.1333	0.00122									33.1333	-0.000238
	33.15	0.000102									33.15	0.009754									33.15	-0.000924									33.15	0.001239									33.15	-0.000262
	33.1667	-0.000419									33.1667	0.009331									33.1667	-0.000848									33.1667	0.001287									33.1667	-0.000116
	33.1833	-0.00057									33.1833	0.008579									33.1833	-0.001081									33.1833	0.001266									33.1833	-3e-05
	33.2	-0.000431									33.2	0.007607									33.2	-0.000985									33.2	0.001194									33.2	8.7e-05
	33.2167	-0.000302									33.2167	0.006602									33.2167	-0.001039									33.2167	0.001049									33.2167	4.3e-05
	33.2333	-8.3e-05									33.2333	0.005385									33.2333	-0.000783									33.2333	0.001018									33.2333	0.000162
	33.25	5.6e-05									33.25	0.004438									33.25	-0.000498									33.25	0.000786									33.25	0.000281
	33.2667	6.5e-05									33.2667	0.003561									33.2667	-0.000403									33.2667	0.000834									33.2667	0.00022
	33.2833	-0.000127									33.2833	0.002904									33.2833	-0.000527									33.2833	0.000863									33.2833	0.000309
	33.3	-0.000308									33.3	0.002237									33.3	-0.000762									33.3	0.000471									33.3	0.000399
	33.3167	-0.000209									33.3167	0.001256									33.3167	-0.000896									33.3167	0.000314									33.3167	0.000388
	33.3333	-0.00012									33.3333	0.000424									33.3333	-0.000591									33.3333	-1e-05									33.3333	0.00052
	33.35	0									33.35	-0.000199									33.35	-0.000306									33.35	-0.000225									33.35	0.000683
	33.3667	7.9e-05									33.3667	-0.000722									33.3667	0.0001									33.3667	-0.000539									33.3667	0.000996
[truncated: 910 more rows]

## Sheet: Figure 4H, I
																			Membrane Overlays with Biorad Dual Color ladder
																			Left Image: Left blot probed with NBALFA, Right blot top probed with ⍺-DnaK and bottom probed with ⍺-GrpE.
																			Right image: Blots reprobed with ⍺-RNAPβ
																			Chemiluminescence Only (no overlay)

## Sheet: Figure 4J
		Experiment 1											Top DnaK
			E DnaK	E GrpE	SM DnaK	SM GrpE	DnaK E/SM	% WT
	No ALFA	1	263.728	36.95	2388.82	738.799	0.110401	18.77
	WT	2	1761.92	3997.18	2995.53	652.213	0.588184	100					Bottom GrpE
	1-3	3	610.556	2964.65	3713.77	589.506	0.164403	27.95
	1	4	711.092	4135.18	3497.89	1021.34	0.203292	34.56
	2	5	1501.51	3733.01	2703.94	632.678	0.555303	94.41
	3	6	2087.63	5309.96	2897.65	736.385	0.720456	122.49
		Experiment 2
													Top DnaK
	No ALFA	1	343.728	82.192	1145.04	4686.6	0.300188	25.94
	WT	2	2932.8	2096.21	2534.23	6281.23	1.15727	100
	1-3	3	871.385	1740.92	3903.89	6053.94	0.223209	19.29					Bottom GrpE
	1	4	966.799	2037.21	3726.01	3458.99	0.259473	22.42
	2	5	2571.63	2804.99	2578.06	3422.11	0.997504	86.19
	3	6	3952.7		3748.6	3788.06	1.05445	91.11
		Experiement 3
	No ALFA	1	263.728	747.799	2345.87	36.95	0.112422	18
	WT	2	1790.21	602.799	2865.58	3629.48	0.62473	100
	1-3	3	604.556	561.213	3523.58	2888.48	0.171575	27.46					Top DnaK
	1	4	729.678	965.335	3295.87	3921.6	0.221392	35.44
	2	5	1473.38	602.678	2592.87	3715.01	0.568245	90.96
	3	6	1703.21	708.385	2752.87	4941.96	0.618704	99.04					Bottom GrpE

## Sheet: Figure 4K
																					Annotated Membrane Overlays with Biorad Dual Color ladder
												Unannotated files shown above

## Sheet: Figure 5B
Figure 5B
		wt-1			wt-2			wt-3			wt-4			Mut-1			Mut-2			Mut-3			Mut-4
		776.923	1087.41	1093.66	450500	452000	457000	18941.9	19764.3	19179.5	4945.38	5080.15	5100.79	7076.59	7766.94	7619.67	5116.05	5851.84	5356.81	13108.6	12171.6	12249.4	9584.84	9295.89	11275.5

[truncated: 10 more sheets: Figure 5C, Figure 5G, Figure 5H, Figure 5I, Figure 7B, Figure 7C, Supplementary Figure 4, Supplementary Figure 5, Supplementary Figure 11, Supplementary Figure 12]
